# Supplementary material for: An integrated genetic linkage map for silkworms with three parental combinations and its application to the mapping of single genes and QTL
Source: BMC Genomics. 2009 Aug 21;10:389. doi: 10.1186/1471-2164-10-389 (PMC2741490; doi:10.1186/1471-2164-10-389)
Supplement: Additional file 13 — Result of 100 replicates of multi-marker joint analysis in sample JL. We included the major and epistatic QTL that were detected at least once in 100 replicates by multi-marker joint analysis (LOD = 2). The position information, power value, mean LOD score, mean effect value, and individual value of each replicate for the filtered loci are listed in the file. [file 1471-2164-10-389-S13.xls]

## Sheet: CW
Major	Epi. 1	Epi. 2	power(%)		Mean	R1	R2	R3	R4	R5	R6	R7	R8	R9	R10	R11	R12	R13	R14	R15	R16	R17	R18	R19	R20	R21	R22	R23	R24	R25	R26	R27	R28	R29	R30	R31	R32	R33	R34	R35	R36	R37	R38	R39	R40	R41	R42	R43	R44
chr1->S0106	-	-	100	LOD	17.0623	18.8459	15.7052	15.0009	19.2983	14.3881	19.3455	16.2205	20.5658	19.4944	17.1343	16.6702	17.6547	15.0547	16.9224	17.2067	15.875	15.1006	16.7994	18.2643	18.2782	17.2786	21.7803	14.6926	16.3689	19.1651	15.8306	16.7906	15.427	14.7888	15.8726	16.2067	16.8102	20.3864	18.3795	16.075	18.1227	14.7827	15.4443	14.9045	15.7764	17.5357	16.6773	15.6799	18.5296
				Effect	0.16555	0.167106	0.159115	0.156248	0.163931	0.156854	0.179644	0.165596	0.171382	0.169721	0.166253	0.162799	0.169537	0.162645	0.160306	0.17778	0.157473	0.15731	0.168794	0.173385	0.171534	0.16525	0.171581	0.156414	0.16095	0.179539	0.165279	0.158584	0.158775	0.147473	0.168735	0.162342	0.163177	0.181515	0.162756	0.171995	0.169981	0.154832	0.156392	0.153496	0.155895	0.165933	0.165256	0.147448	0.168081
chr21->S2111	-	-	7	LOD	2.22339	.	.	.	.	.	.	.	.	.	.	2.11723	.	.	.	.	.	.	.	2.28044	.	.	.	.	.	.	.	.	.	2.19243	.	.	.	.	.	.	.	.	.	.	.	.	.	.	.
				Effect	-0.0599887	.	.	.	.	.	.	.	.	.	.	-0.0583718	.	.	.	.	.	.	.	-0.0602678	.	.	.	.	.	.	.	.	.	-0.0566049	.	.	.	.	.	.	.	.	.	.	.	.	.	.	.
chr22->S2202	-	-	3	LOD	2.37819	.	.	.	.	.	.	.	.	.	.	2.42763	.	.	.	.	.	.	.	2.42677	.	.	.	.	.	.	.	.	.	.	.	.	.	.	.	.	.	.	.	.	.	.	.	.	.
				Effect	0.0536051	.	.	.	.	.	.	.	.	.	.	0.0548384	.	.	.	.	.	.	.	0.0548779	.	.	.	.	.	.	.	.	.	.	.	.	.	.	.	.	.	.	.	.	.	.	.	.	.
chr22->S2210	-	-	4	LOD	2.29591	.	.	.	.	.	.	.	.	.	.	.	.	.	.	.	.	.	.	.	.	.	.	.	.	.	.	.	.	.	.	.	.	.	.	.	.	.	.	.	.	.	.	.	.
				Effect	0.0513074	.	.	.	.	.	.	.	.	.	.	.	.	.	.	.	.	.	.	.	.	.	.	.	.	.	.	.	.	.	.	.	.	.	.	.	.	.	.	.	.	.	.	.	.
chr23->S2304	-	-	28	LOD	2.61103	.	.	.	.	.	.	2.41275	.	.	.	.	.	2.08711	.	.	2.16712	2.66466	.	.	.	.	.	2.12143	.	.	.	2.72891	2.13124	.	2.08535	.	.	.	2.72818	.	.	.	.	.	.	2.77284	2.74773	2.35759	.
				Effect	0.0569832	.	.	.	.	.	.	0.0554454	.	.	.	.	.	0.0536015	.	.	0.0522082	0.0590596	.	.	.	.	.	0.0537299	.	.	.	0.0564353	0.0531648	.	0.0537638	.	.	.	0.0550235	.	.	.	.	.	.	0.0574586	0.0605482	0.0511747	.
chr23->FL1203	-	-	2	LOD	2.73102	.	.	.	.	.	.	.	.	.	.	.	.	.	.	.	.	.	.	.	.	.	.	.	.	.	.	.	.	.	.	.	.	.	.	.	.	.	.	.	.	.	.	.	.
				Effect	0.0619651	.	.	.	.	.	.	.	.	.	.	.	.	.	.	.	.	.	.	.	.	.	.	.	.	.	.	.	.	.	.	.	.	.	.	.	.	.	.	.	.	.	.	.	.
chr25->FL1225	-	-	4	LOD	2.26354	.	.	.	2.70185	.	.	.	.	.	.	.	.	.	2.17098	.	.	.	.	.	.	.	.	.	.	.	.	.	.	.	.	.	.	.	.	.	.	.	.	.	.	.	.	.	.
				Effect	0.0522574	.	.	.	0.0547599	.	.	.	.	.	.	.	.	.	0.0502257	.	.	.	.	.	.	.	.	.	.	.	.	.	.	.	.	.	.	.	.	.	.	.	.	.	.	.	.	.	.
-	chr1->S0102	chr3->S0302	17	LOD	2.65714	.	.	.	4.14779	.	.	2.79137	.	2.19385	.	.	.	.	.	.	.	2.17235	.	.	.	.	.	.	.	.	.	.	2.78832	.	.	.	.	.	3.78322	.	.	.	.	.	.	.	2.28365	.	.
				Effect	0.031064	.	.	.	0.0670958	.	.	0.0593081	.	0.0484466	.	.	.	.	.	.	.	-0.054365	.	.	.	.	.	.	.	.	.	.	0.0595019	.	.	.	.	.	0.0641076	.	.	.	.	.	.	.	-0.0542003	.	.
-	chr1->FL1241	chr3->S0302	11	LOD	2.85587	4.19163	.	.	.	.	.	.	.	.	.	.	.	.	.	.	.	.	.	.	.	.	.	2.80588	.	.	2.5532	2.82065	.	.	.	.	2.0208	.	.	.	.	.	.	.	.	.	.	.	.
				Effect	0.0148288	0.0695472	.	.	.	.	.	.	.	.	.	.	.	.	.	.	.	.	.	.	.	.	.	0.0604254	.	.	0.0580456	-0.0573392	.	.	.	.	0.0514358	.	.	.	.	.	.	.	.	.	.	.	.
-	chr1->FL1262	chr18->S1807	7	LOD	3.0581	.	.	.	5.47475	.	.	.	.	.	.	.	.	.	.	.	2.00268	.	.	.	.	.	3.56074	.	.	.	.	.	.	.	.	.	.	.	.	.	.	.	.	.	.	.	.	.	.
				Effect	-0.0130269	.	.	.	-0.085104	.	.	.	.	.	.	.	.	.	.	.	-0.0497973	.	.	.	.	.	-0.0597919	.	.	.	.	.	.	.	.	.	.	.	.	.	.	.	.	.	.	.	.	.	.
-	chr1->FL1262	chr26->S2621	1	LOD	2.20424	.	.	.	.	.	.	.	.	.	.	.	.	.	.	.	.	.	.	.	.	2.20424	.	.	.	.	.	.	.	.	.	.	.	.	.	.	.	.	.	.	.	.	.	.	.
				Effect	0.0522874	.	.	.	.	.	.	.	.	.	.	.	.	.	.	.	.	.	.	.	.	0.0522874	.	.	.	.	.	.	.	.	.	.	.	.	.	.	.	.	.	.	.	.	.	.	.
-	chr2->S0203	chr17->FL0705	1	LOD	2.42821	.	.	.	.	.	.	.	.	.	.	.	.	.	.	.	.	.	.	.	.	.	.	.	.	.	.	.	.	.	.	.	.	.	.	.	.	.	.	.	.	.	.	.	.
				Effect	-0.0562537	.	.	.	.	.	.	.	.	.	.	.	.	.	.	.	.	.	.	.	.	.	.	.	.	.	.	.	.	.	.	.	.	.	.	.	.	.	.	.	.	.	.	.	.
-	chr2->S0203	chr19->S1908	6	LOD	2.35349	.	.	.	.	.	.	.	2.50548	2.01445	.	.	.	.	.	.	.	.	.	.	.	.	.	.	.	.	2.30426	.	.	.	.	.	.	2.53129	.	.	.	.	.	.	.	.	.	.	.
				Effect	-0.0204097	.	.	.	.	.	.	.	0.0507579	0.046502	.	.	.	.	.	.	.	.	.	.	.	.	.	.	.	.	-0.0559977	.	.	.	.	.	.	-0.0548142	.	.	.	.	.	.	.	.	.	.	.
-	chr2->S0203	chr19->FL1242	1	LOD	2.54704	.	.	.	.	.	.	.	.	.	.	.	.	.	.	.	.	.	.	.	.	.	.	.	.	.	.	.	.	.	.	.	.	.	.	.	.	.	.	.	.	.	.	.	.
				Effect	0.0559964	.	.	.	.	.	.	.	.	.	.	.	.	.	.	.	.	.	.	.	.	.	.	.	.	.	.	.	.	.	.	.	.	.	.	.	.	.	.	.	.	.	.	.	.
-	chr2->FL0827	chr14->FL1223	1	LOD	2.32292	.	.	.	.	.	.	2.32292	.	.	.	.	.	.	.	.	.	.	.	.	.	.	.	.	.	.	.	.	.	.	.	.	.	.	.	.	.	.	.	.	.	.	.	.	.
				Effect	-0.0544519	.	.	.	.	.	.	-0.0544519	.	.	.	.	.	.	.	.	.	.	.	.	.	.	.	.	.	.	.	.	.	.	.	.	.	.	.	.	.	.	.	.	.	.	.	.	.
-	chr2->FL0827	chr24->S2405	1	LOD	3.1696	.	3.1696	.	.	.	.	.	.	.	.	.	.	.	.	.	.	.	.	.	.	.	.	.	.	.	.	.	.	.	.	.	.	.	.	.	.	.	.	.	.	.	.	.	.
				Effect	-0.0632043	.	-0.0632043	.	.	.	.	.	.	.	.	.	.	.	.	.	.	.	.	.	.	.	.	.	.	.	.	.	.	.	.	.	.	.	.	.	.	.	.	.	.	.	.	.	.
-	chr29->S0313	chr29->S0314	4	LOD	2.69991	.	.	.	.	.	.	.	.	.	.	.	.	.	.	.	.	.	.	.	.	.	.	.	.	.	.	.	.	.	.	.	.	.	.	.	.	.	2.47399	.	.	.	.	.	.
				Effect	0.00322595	.	.	.	.	.	.	.	.	.	.	.	.	.	.	.	.	.	.	.	.	.	.	.	.	.	.	.	.	.	.	.	.	.	.	.	.	.	-0.0540889	.	.	.	.	.	.
-	chr29->S0314	chr28->S2807	4	LOD	2.99025	.	2.80875	.	.	.	.	.	.	.	.	.	.	.	.	.	.	.	.	.	.	.	.	.	.	.	.	.	.	3.09461	.	.	.	.	.	.	.	.	.	.	.	.	.	.	.
				Effect	-0.0294553	.	0.0595088	.	.	.	.	.	.	.	.	.	.	.	.	.	.	.	.	.	.	.	.	.	.	.	.	.	.	-0.0614872	.	.	.	.	.	.	.	.	.	.	.	.	.	.	.
-	chr4->S0421	chr16->S1606	2	LOD	2.42235	.	.	.	2.39084	.	.	.	.	.	.	.	.	.	.	.	.	.	.	.	.	.	.	.	.	.	.	.	.	.	.	.	.	.	.	.	.	.	.	.	.	.	.	.	.
				Effect	-0.053099	.	.	.	-0.0503099	.	.	.	.	.	.	.	.	.	.	.	.	.	.	.	.	.	.	.	.	.	.	.	.	.	.	.	.	.	.	.	.	.	.	.	.	.	.	.	.
-	chr4->S0421	chr16->S1610	1	LOD	2.32966	.	.	.	.	.	.	.	.	.	.	.	.	.	.	.	.	.	.	.	.	.	.	2.32966	.	.	.	.	.	.	.	.	.	.	.	.	.	.	.	.	.	.	.	.	.
				Effect	0.0558403	.	.	.	.	.	.	.	.	.	.	.	.	.	.	.	.	.	.	.	.	.	.	0.0558403	.	.	.	.	.	.	.	.	.	.	.	.	.	.	.	.	.	.	.	.	.
-	chr4->FL1202	chr16->S1606	2	LOD	2.43133	.	.	.	.	.	.	.	.	.	.	.	.	.	.	.	.	.	.	.	.	.	.	.	.	.	.	.	.	.	.	.	.	.	.	.	.	.	.	.	.	.	.	.	.
				Effect	0.000928757	.	.	.	.	.	.	.	.	.	.	.	.	.	.	.	.	.	.	.	.	.	.	.	.	.	.	.	.	.	.	.	.	.	.	.	.	.	.	.	.	.	.	.	.
-	chr4->FL1202	chr16->S1610	3	LOD	3.17431	.	.	.	.	.	.	.	.	.	.	.	.	.	.	.	.	.	.	.	.	.	.	2.42218	.	.	.	.	.	.	.	.	.	.	.	.	.	.	.	.	.	.	.	.	.
				Effect	-0.0203405	.	.	.	.	.	.	.	.	.	.	.	.	.	.	.	.	.	.	.	.	.	.	-0.0565935	.	.	.	.	.	.	.	.	.	.	.	.	.	.	.	.	.	.	.	.	.
-	chr4->FL1202	chr18->S1807	2	LOD	3.28622	.	.	.	.	.	.	.	.	.	.	.	.	.	.	.	.	.	.	.	.	.	2.81998	.	.	.	.	.	.	.	.	.	.	.	.	.	.	.	.	.	.	.	.	.	.
				Effect	-0.0591517	.	.	.	.	.	.	.	.	.	.	.	.	.	.	.	.	.	.	.	.	.	-0.0532777	.	.	.	.	.	.	.	.	.	.	.	.	.	.	.	.	.	.	.	.	.	.
-	chr4->S0404	chr16->S1610	1	LOD	2.18479	.	.	.	.	.	.	.	.	.	.	.	.	.	.	.	2.18479	.	.	.	.	.	.	.	.	.	.	.	.	.	.	.	.	.	.	.	.	.	.	.	.	.	.	.	.
				Effect	0.0519368	.	.	.	.	.	.	.	.	.	.	.	.	.	.	.	0.0519368	.	.	.	.	.	.	.	.	.	.	.	.	.	.	.	.	.	.	.	.	.	.	.	.	.	.	.	.
-	chr4->S0405	chr16->S1610	2	LOD	2.66791	.	.	.	.	.	.	.	2.89259	.	.	.	.	.	.	.	.	.	.	.	.	.	.	.	.	.	.	.	.	.	.	.	.	.	.	.	.	.	.	.	.	.	.	.	.
				Effect	-0.000244767	.	.	.	.	.	.	.	-0.0533584	.	.	.	.	.	.	.	.	.	.	.	.	.	.	.	.	.	.	.	.	.	.	.	.	.	.	.	.	.	.	.	.	.	.	.	.
-	chr6->S0601	chr24->S2404	1	LOD	2.51787	.	.	.	.	.	.	.	.	.	.	.	.	.	.	.	.	.	.	.	.	.	.	.	.	.	.	.	.	.	.	.	.	.	.	.	.	.	.	.	.	.	.	.	.
				Effect	0.0544663	.	.	.	.	.	.	.	.	.	.	.	.	.	.	.	.	.	.	.	.	.	.	.	.	.	.	.	.	.	.	.	.	.	.	.	.	.	.	.	.	.	.	.	.
-	chr6->S0601	chr24->S2405	16	LOD	2.99087	.	.	.	.	.	.	.	2.44598	.	.	3.53497	2.33188	.	.	.	.	.	.	.	.	.	.	.	.	.	2.473	.	.	.	.	.	.	.	.	.	3.51793	2.99088	2.1471	.	2.72107	.	.	.	.
				Effect	-0.016761	.	.	.	.	.	.	.	-0.0495908	.	.	-0.0672151	-0.0547545	.	.	.	.	.	.	.	.	.	.	.	.	.	-0.0576223	.	.	.	.	.	.	.	.	.	-0.0659868	-0.0625471	0.0511939	.	0.0569286	.	.	.	.
-	chr6->S0609	chr8->S0809	12	LOD	2.69073	.	.	.	.	.	.	.	2.15168	.	.	.	2.61395	.	.	.	3.07749	.	.	.	.	3.01562	.	.	.	.	.	.	.	.	2.19214	.	.	.	.	.	2.78267	2.42094	.	.	.	.	.	.	.
				Effect	-0.0311584	.	.	.	.	.	.	.	-0.0466847	.	.	.	0.0577287	.	.	.	-0.061756	.	.	.	.	-0.0618693	.	.	.	.	.	.	.	.	-0.055783	.	.	.	.	.	-0.0585074	-0.0567014	.	.	.	.	.	.	.
-	chr8->S0804	chr23->FL0903	1	LOD	2.53729	.	.	.	.	.	.	.	.	.	.	.	.	.	.	.	.	.	.	.	.	.	.	.	.	.	.	.	.	.	.	.	.	.	.	.	.	.	.	.	.	.	.	.	.
				Effect	-0.0568656	.	.	.	.	.	.	.	.	.	.	.	.	.	.	.	.	.	.	.	.	.	.	.	.	.	.	.	.	.	.	.	.	.	.	.	.	.	.	.	.	.	.	.	.
-	chr8->S0816	chr19->S1908	11	LOD	2.50286	.	.	.	.	.	.	.	2.02911	2.59908	.	.	.	.	.	.	.	.	2.60801	2.50184	.	.	.	.	.	.	.	.	.	.	.	.	.	.	2.17304	.	.	.	.	.	.	2.2189	.	.	.
				Effect	-0.0247602	.	.	.	.	.	.	.	-0.0456979	-0.0525596	.	.	.	.	.	.	.	.	-0.0582408	0.0550071	.	.	.	.	.	.	.	.	.	.	.	.	.	.	-0.048149	.	.	.	.	.	.	-0.0512181	.	.	.
-	chr8->S0816	chr25->FL1225	5	LOD	2.50611	.	.	.	.	.	.	.	.	.	.	.	.	.	.	.	.	.	.	.	.	.	.	.	.	.	.	.	.	.	.	2.06482	.	.	3.4215	.	.	.	.	.	.	.	.	2.9497	.
				Effect	-0.0281399	.	.	.	.	.	.	.	.	.	.	.	.	.	.	.	.	.	.	.	.	.	.	.	.	.	.	.	.	.	.	-0.0508162	.	.	0.0680412	.	.	.	.	.	.	.	.	-0.0577424	.
-	chr8->S0816	chr25->FL1250	2	LOD	2.57794	.	.	.	.	.	.	.	.	.	.	.	.	.	.	.	.	.	.	.	.	.	.	.	.	.	.	.	.	.	.	.	.	.	.	.	.	.	.	.	.	.	.	.	.
				Effect	-0.00719076	.	.	.	.	.	.	.	.	.	.	.	.	.	.	.	.	.	.	.	.	.	.	.	.	.	.	.	.	.	.	.	.	.	.	.	.	.	.	.	.	.	.	.	.
-	chr8->S0816	chr25->FL1220	1	LOD	2.72871	.	.	.	.	.	.	.	.	.	.	.	.	.	.	.	.	.	.	.	.	.	.	.	.	.	.	.	.	.	.	.	.	.	.	.	.	.	.	.	.	.	.	.	.
				Effect	-0.0578325	.	.	.	.	.	.	.	.	.	.	.	.	.	.	.	.	.	.	.	.	.	.	.	.	.	.	.	.	.	.	.	.	.	.	.	.	.	.	.	.	.	.	.	.
-	chr8->S0816	chr25->FL1269	9	LOD	2.80802	.	.	.	.	.	.	.	.	.	.	.	.	.	.	.	.	.	.	.	.	.	2.81155	.	.	.	.	.	.	.	.	.	.	.	.	.	.	.	.	.	.	.	.	2.01213	.
				Effect	-0.0340132	.	.	.	.	.	.	.	.	.	.	.	.	.	.	.	.	.	.	.	.	.	-0.0520912	.	.	.	.	.	.	.	.	.	.	.	.	.	.	.	.	.	.	.	.	0.0468507	.
-	chr8->FL1277	chr20->S2002	20	LOD	2.58125	.	.	.	.	.	2.80242	.	.	.	.	.	.	.	.	.	.	.	2.90557	.	.	3.17272	.	.	2.00764	.	.	2.64477	.	.	.	.	4.22733	.	.	.	.	2.21561	.	.	.	.	.	2.35156	2.67055
				Effect	-0.0305079	.	.	.	.	.	-0.0600792	.	.	.	.	.	.	.	.	.	.	.	0.0615128	.	.	-0.0621807	.	.	-0.0484493	.	.	0.0547908	.	.	.	.	-0.0744231	.	.	.	.	-0.0535324	.	.	.	.	.	-0.0507768	-0.0557668
-	chr8->FL1277	chr20->FL1218	1	LOD	3.41624	.	.	.	.	.	.	.	.	.	.	.	.	.	.	.	.	.	.	.	.	.	.	.	.	.	.	.	.	.	.	.	.	.	.	.	.	.	.	.	.	.	.	.	.
				Effect	-0.067803	.	.	.	.	.	.	.	.	.	.	.	.	.	.	.	.	.	.	.	.	.	.	.	.	.	.	.	.	.	.	.	.	.	.	.	.	.	.	.	.	.	.	.	.
-	chr8->FL1277	chr24->S2405	4	LOD	2.46462	.	.	.	.	.	.	.	2.60781	.	.	.	.	.	2.61354	.	.	.	.	.	.	.	.	.	.	.	.	.	.	.	.	.	.	.	.	.	.	.	.	.	.	.	.	.	.
				Effect	0.000815731	.	.	.	.	.	.	.	-0.0515197	.	.	.	.	.	-0.0542774	.	.	.	.	.	.	.	.	.	.	.	.	.	.	.	.	.	.	.	.	.	.	.	.	.	.	.	.	.	.
-	chr11->FL1224	chr13->FL0333	5	LOD	2.73476	2.59278	.	.	2.22298	.	.	.	.	.	.	.	.	.	2.03031	3.58374	.	.	.	.	.	.	.	.	.	.	.	.	.	.	.	.	.	.	.	.	.	.	.	.	.	.	.	.	.
				Effect	-0.0583259	-0.0542291	.	.	-0.0486185	.	.	.	.	.	.	.	.	.	-0.0482425	-0.0786822	.	.	.	.	.	.	.	.	.	.	.	.	.	.	.	.	.	.	.	.	.	.	.	.	.	.	.	.	.
-	chr11->FL1224	chr13->FL0649	2	LOD	3.68782	.	.	.	.	.	.	.	.	.	.	.	.	.	.	.	.	.	.	.	.	.	.	.	.	.	.	.	.	.	.	.	.	.	5.0354	.	.	.	.	.	.	.	.	.	.
				Effect	-0.0127986	.	.	.	.	.	.	.	.	.	.	.	.	.	.	.	.	.	.	.	.	.	.	.	.	.	.	.	.	.	.	.	.	.	-0.0839419	.	.	.	.	.	.	.	.	.	.
-	chr11->S1111	chr13->FL1278	10	LOD	2.81319	2.86612	.	.	2.88883	.	.	.	.	.	.	.	.	.	.	.	.	2.29779	.	.	.	.	.	.	.	.	.	.	.	.	.	.	.	.	2.77776	.	.	.	.	.	.	.	.	.	.
				Effect	-0.0136588	0.0625642	.	.	-0.0553345	.	.	.	.	.	.	.	.	.	.	.	.	0.0553164	.	.	.	.	.	.	.	.	.	.	.	.	.	.	.	.	0.0550955	.	.	.	.	.	.	.	.	.	.
-	chr11->S1111	chr13->S1307	1	LOD	2.29423	.	.	.	.	.	.	.	.	.	.	.	.	.	.	.	.	.	.	.	.	.	.	.	.	.	.	.	.	.	.	2.29423	.	.	.	.	.	.	.	.	.	.	.	.	.
				Effect	-0.0543522	.	.	.	.	.	.	.	.	.	.	.	.	.	.	.	.	.	.	.	.	.	.	.	.	.	.	.	.	.	.	-0.0543522	.	.	.	.	.	.	.	.	.	.	.	.	.
-	chr11->S1111	chr18->S1810	1	LOD	3.54959	.	.	.	.	.	.	.	.	.	.	.	.	.	.	.	.	.	.	.	.	.	.	.	.	.	.	.	.	.	.	.	.	.	.	.	.	.	.	.	.	.	.	.	.
				Effect	-0.0641458	.	.	.	.	.	.	.	.	.	.	.	.	.	.	.	.	.	.	.	.	.	.	.	.	.	.	.	.	.	.	.	.	.	.	.	.	.	.	.	.	.	.	.	.
-	chr11->S1111	chr18->S1815	1	LOD	3.94571	.	.	.	.	.	.	.	.	.	.	.	.	.	.	.	.	.	.	.	.	.	.	.	.	.	.	.	.	.	.	.	.	.	.	.	.	.	.	.	.	.	.	.	.
				Effect	-0.0689593	.	.	.	.	.	.	.	.	.	.	.	.	.	.	.	.	.	.	.	.	.	.	.	.	.	.	.	.	.	.	.	.	.	.	.	.	.	.	.	.	.	.	.	.
-	chr11->S1136	chr16->S1610	2	LOD	2.43615	.	.	.	.	.	.	.	.	.	.	.	.	.	.	.	.	.	.	.	.	.	.	.	.	.	.	2.32728	.	.	.	.	.	.	.	.	.	.	.	.	.	.	.	.	.
				Effect	0.0524825	.	.	.	.	.	.	.	.	.	.	.	.	.	.	.	.	.	.	.	.	.	.	.	.	.	.	0.0515522	.	.	.	.	.	.	.	.	.	.	.	.	.	.	.	.	.
-	chr11->FL1107	chr16->S1610	3	LOD	3.27416	.	.	.	.	.	.	.	.	.	.	.	.	.	.	.	.	.	.	.	.	.	.	.	.	2.38906	.	.	.	.	.	.	.	.	.	.	.	.	.	.	.	.	.	.	.
				Effect	0.020489	.	.	.	.	.	.	.	.	.	.	.	.	.	.	.	.	.	.	.	.	.	.	.	.	0.0537333	.	.	.	.	.	.	.	.	.	.	.	.	.	.	.	.	.	.	.
-	chr11->FL1213	chr25->FL0357	1	LOD	2.21244	.	.	.	.	.	.	.	.	.	.	.	.	.	.	.	.	.	.	.	.	.	.	.	.	.	.	.	.	.	.	.	.	.	.	.	.	.	.	.	.	.	.	.	.
				Effect	0.0553502	.	.	.	.	.	.	.	.	.	.	.	.	.	.	.	.	.	.	.	.	.	.	.	.	.	.	.	.	.	.	.	.	.	.	.	.	.	.	.	.	.	.	.	.
-	chr12->S1215	chr20->FL1218	1	LOD	3.52448	.	.	.	.	.	.	.	.	.	.	.	.	.	.	.	.	.	.	.	.	.	.	.	.	.	.	.	.	.	.	.	.	.	.	.	.	.	.	.	.	.	.	.	.
				Effect	0.0656622	.	.	.	.	.	.	.	.	.	.	.	.	.	.	.	.	.	.	.	.	.	.	.	.	.	.	.	.	.	.	.	.	.	.	.	.	.	.	.	.	.	.	.	.
-	chr13->FL0649	chr13->FL1226	1	LOD	2.35487	.	.	.	.	.	.	.	.	.	.	.	.	.	.	.	.	.	2.35487	.	.	.	.	.	.	.	.	.	.	.	.	.	.	.	.	.	.	.	.	.	.	.	.	.	.
				Effect	0.0590071	.	.	.	.	.	.	.	.	.	.	.	.	.	.	.	.	.	0.0590071	.	.	.	.	.	.	.	.	.	.	.	.	.	.	.	.	.	.	.	.	.	.	.	.	.	.
-	chr13->FL0649	chr17->S1701	1	LOD	2.2989	.	.	.	.	.	.	.	.	.	.	.	.	.	.	.	.	.	.	.	.	.	.	.	.	.	.	.	.	.	.	.	.	.	.	.	.	.	.	.	.	.	.	.	.
				Effect	-0.0498205	.	.	.	.	.	.	.	.	.	.	.	.	.	.	.	.	.	.	.	.	.	.	.	.	.	.	.	.	.	.	.	.	.	.	.	.	.	.	.	.	.	.	.	.
-	chr13->S1307	chr27->S2710	1	LOD	2.57595	.	.	.	.	.	.	.	.	.	.	.	.	.	.	.	.	.	.	.	.	.	.	.	.	.	.	.	.	.	.	.	.	.	.	.	.	.	.	.	.	.	.	.	.
				Effect	-0.0619982	.	.	.	.	.	.	.	.	.	.	.	.	.	.	.	.	.	.	.	.	.	.	.	.	.	.	.	.	.	.	.	.	.	.	.	.	.	.	.	.	.	.	.	.
-	chr13->S1307	chr27->S2713	1	LOD	2.84465	.	.	.	.	.	.	.	.	.	.	.	.	.	.	.	.	.	.	.	.	.	.	.	.	.	.	.	.	.	.	.	.	.	.	.	.	.	.	.	2.84465	.	.	.	.
				Effect	-0.0598207	.	.	.	.	.	.	.	.	.	.	.	.	.	.	.	.	.	.	.	.	.	.	.	.	.	.	.	.	.	.	.	.	.	.	.	.	.	.	.	-0.0598207	.	.	.	.
-	chr13->S1312	chr23->FL1203	6	LOD	3.04808	5.80041	.	.	.	.	.	.	.	.	2.36592	.	.	.	.	.	.	.	.	.	.	.	.	.	.	.	.	.	.	.	.	.	.	.	.	.	.	.	.	2.2963	.	.	.	.	.
				Effect	-0.0445825	-0.0907591	.	.	.	.	.	.	.	.	0.0535421	.	.	.	.	.	.	.	.	.	.	.	.	.	.	.	.	.	.	.	.	.	.	.	.	.	.	.	.	-0.0531364	.	.	.	.	.
-	chr13->S1312	chr23->FL0161	3	LOD	2.66063	.	.	.	.	.	.	.	.	2.29567	.	.	.	.	.	.	.	.	.	.	.	.	.	.	.	3.55555	.	.	.	.	.	.	.	.	.	.	.	.	.	.	.	.	.	.	.
				Effect	0.0556773	.	.	.	.	.	.	.	.	0.0497495	.	.	.	.	.	.	.	.	.	.	.	.	.	.	.	0.0662734	.	.	.	.	.	.	.	.	.	.	.	.	.	.	.	.	.	.	.
-	chr13->S1312	chr27->S2711	20	LOD	2.78874	.	.	.	3.16935	.	.	.	.	.	2.763	.	2.30905	.	3.73972	.	2.15535	.	.	.	2.37704	.	.	.	.	.	.	3.21098	.	.	.	.	.	.	.	2.2097	.	.	.	.	.	.	.	.	4.0987
				Effect	-0.0155305	.	.	.	0.0631803	.	.	.	.	.	-0.0581164	.	-0.0538213	.	0.0676907	.	-0.0518521	.	.	.	-0.0543392	.	.	.	.	.	.	-0.0619048	.	.	.	.	.	.	.	-0.0562022	.	.	.	.	.	.	.	.	0.0699489
-	chr13->FL1060	chr23->FL1203	6	LOD	2.66425	.	.	.	.	.	.	.	.	.	.	.	2.37439	.	.	2.61711	.	.	2.17	.	.	.	.	.	.	.	.	.	.	.	.	.	.	.	.	.	3.37202	.	.	.	.	.	.	.	.
				Effect	0.0208212	.	.	.	.	.	.	.	.	.	.	.	-0.0558052	.	.	0.0666019	.	.	0.0526499	.	.	.	.	.	.	.	.	.	.	.	.	.	.	.	.	.	0.0656844	.	.	.	.	.	.	.	.
-	chr13->FL1226	chr18->S1810	1	LOD	4.22515	.	.	.	.	.	.	.	.	.	.	.	.	.	.	.	.	.	.	4.22515	.	.	.	.	.	.	.	.	.	.	.	.	.	.	.	.	.	.	.	.	.	.	.	.	.
				Effect	-0.0725585	.	.	.	.	.	.	.	.	.	.	.	.	.	.	.	.	.	.	-0.0725585	.	.	.	.	.	.	.	.	.	.	.	.	.	.	.	.	.	.	.	.	.	.	.	.	.
-	chr14->S1424	chr20->FL1211	1	LOD	2.88361	.	.	.	.	.	.	.	.	.	.	.	.	.	.	.	.	.	.	.	.	.	.	.	.	.	.	.	.	.	.	.	.	.	.	.	.	.	.	.	.	.	.	.	.
				Effect	-0.0565116	.	.	.	.	.	.	.	.	.	.	.	.	.	.	.	.	.	.	.	.	.	.	.	.	.	.	.	.	.	.	.	.	.	.	.	.	.	.	.	.	.	.	.	.
-	chr14->FL1223	chr16->FL1222	1	LOD	2.82397	.	.	.	.	.	.	.	.	.	.	.	.	.	.	.	.	.	.	.	2.82397	.	.	.	.	.	.	.	.	.	.	.	.	.	.	.	.	.	.	.	.	.	.	.	.
				Effect	0.0594497	.	.	.	.	.	.	.	.	.	.	.	.	.	.	.	.	.	.	.	0.0594497	.	.	.	.	.	.	.	.	.	.	.	.	.	.	.	.	.	.	.	.	.	.	.	.
-	chr14->FL1223	chr16->S1612	1	LOD	2.13563	2.13563	.	.	.	.	.	.	.	.	.	.	.	.	.	.	.	.	.	.	.	.	.	.	.	.	.	.	.	.	.	.	.	.	.	.	.	.	.	.	.	.	.	.	.
				Effect	0.0490833	0.0490833	.	.	.	.	.	.	.	.	.	.	.	.	.	.	.	.	.	.	.	.	.	.	.	.	.	.	.	.	.	.	.	.	.	.	.	.	.	.	.	.	.	.	.
-	chr14->FL1223	chr27->S2710	5	LOD	3.13161	2.44039	.	.	2.09786	.	3.04191	.	.	.	.	.	.	.	.	.	.	.	.	.	.	.	.	.	.	.	.	.	.	.	.	.	.	.	.	.	.	.	.	.	.	.	.	.	.
				Effect	0.0134243	-0.0529512	.	.	0.0468441	.	0.0633411	.	.	.	.	.	.	.	.	.	.	.	.	.	.	.	.	.	.	.	.	.	.	.	.	.	.	.	.	.	.	.	.	.	.	.	.	.	.
-	chr14->FL1223	chr27->S2711	1	LOD	2.85075	.	.	.	.	.	.	.	.	.	.	.	.	.	.	.	.	.	.	.	.	.	.	.	.	2.85075	.	.	.	.	.	.	.	.	.	.	.	.	.	.	.	.	.	.	.
				Effect	0.0606418	.	.	.	.	.	.	.	.	.	.	.	.	.	.	.	.	.	.	.	.	.	.	.	.	0.0606418	.	.	.	.	.	.	.	.	.	.	.	.	.	.	.	.	.	.	.
-	chr16->S1606	chr26->S2624	1	LOD	2.21964	.	.	.	.	.	.	.	.	.	.	.	.	.	.	.	.	.	.	.	.	.	.	.	.	.	.	2.21964	.	.	.	.	.	.	.	.	.	.	.	.	.	.	.	.	.
				Effect	-0.0511084	.	.	.	.	.	.	.	.	.	.	.	.	.	.	.	.	.	.	.	.	.	.	.	.	.	.	-0.0511084	.	.	.	.	.	.	.	.	.	.	.	.	.	.	.	.	.
-	chr16->S1610	chr23->S2304	3	LOD	3.15215	.	.	.	.	.	.	.	.	.	.	.	2.09893	.	.	.	.	.	.	.	.	.	5.22853	.	.	.	.	2.12899	.	.	.	.	.	.	.	.	.	.	.	.	.	.	.	.	.
				Effect	0.0583171	.	.	.	.	.	.	.	.	.	.	.	0.0517261	.	.	.	.	.	.	.	.	.	0.0735412	.	.	.	.	0.049684	.	.	.	.	.	.	.	.	.	.	.	.	.	.	.	.	.
-	chr16->S1610	chr23->FL1203	1	LOD	2.40754	.	.	.	.	.	.	.	.	.	.	.	.	.	.	.	.	.	.	.	.	.	.	.	.	.	.	.	.	.	.	.	.	.	.	.	.	.	.	.	.	.	.	.	.
				Effect	0.0517856	.	.	.	.	.	.	.	.	.	.	.	.	.	.	.	.	.	.	.	.	.	.	.	.	.	.	.	.	.	.	.	.	.	.	.	.	.	.	.	.	.	.	.	.
-	chr16->S1612	chr20->S2002	3	LOD	2.39476	2.1963	.	.	.	.	.	.	.	.	.	.	.	.	.	.	.	.	.	.	.	2.60222	.	.	.	2.38576	.	.	.	.	.	.	.	.	.	.	.	.	.	.	.	.	.	.	.
				Effect	0.0179671	0.0507321	.	.	.	.	.	.	.	.	.	.	.	.	.	.	.	.	.	.	.	0.0567497	.	.	.	-0.0535805	.	.	.	.	.	.	.	.	.	.	.	.	.	.	.	.	.	.	.
-	chr16->S1612	chr27->FL0112	1	LOD	2.0522	.	.	.	.	.	.	.	.	.	.	.	.	.	.	.	.	.	.	.	.	.	.	.	.	.	.	.	.	.	.	.	.	.	.	.	.	.	.	.	.	.	.	.	.
				Effect	-0.0489039	.	.	.	.	.	.	.	.	.	.	.	.	.	.	.	.	.	.	.	.	.	.	.	.	.	.	.	.	.	.	.	.	.	.	.	.	.	.	.	.	.	.	.	.
-	chr16->FL1019	chr20->S2002	4	LOD	2.54779	.	.	.	.	.	.	.	.	2.90161	.	.	.	.	.	.	.	.	.	.	2.18949	.	.	.	.	.	.	.	.	.	.	.	.	.	.	.	.	.	.	.	.	.	.	.	.
				Effect	0.0544463	.	.	.	.	.	.	.	.	0.0571079	.	.	.	.	.	.	.	.	.	.	0.0518735	.	.	.	.	.	.	.	.	.	.	.	.	.	.	.	.	.	.	.	.	.	.	.	.
-	chr16->FL1019	chr27->FL0112	6	LOD	3.05199	.	.	.	.	.	.	.	.	.	.	2.55788	.	.	.	.	.	.	.	.	.	.	.	.	.	.	.	.	.	3.90434	.	.	.	.	.	.	.	2.19219	.	.	.	.	.	4.41081	.
				Effect	0.0197746	.	.	.	.	.	.	.	.	.	.	0.0565723	.	.	.	.	.	.	.	.	.	.	.	.	.	.	.	.	.	-0.069453	.	.	.	.	.	.	.	-0.05359	.	.	.	.	.	0.0714803	.
-	chr17->FL1139	chr23->FL1052	1	LOD	3.06168	.	.	.	.	.	.	.	.	.	.	.	.	.	.	.	.	.	.	.	.	.	.	.	.	.	.	.	.	.	.	.	.	.	.	.	.	.	.	.	.	.	.	.	.
				Effect	0.0608973	.	.	.	.	.	.	.	.	.	.	.	.	.	.	.	.	.	.	.	.	.	.	.	.	.	.	.	.	.	.	.	.	.	.	.	.	.	.	.	.	.	.	.	.
-	chr18->S1807	chr24->S2404	1	LOD	3.39093	.	.	.	.	.	.	.	.	.	.	.	.	.	.	.	.	.	.	.	.	.	.	.	.	.	.	.	.	.	.	.	.	.	.	.	.	.	.	.	.	.	.	.	.
				Effect	0.0609356	.	.	.	.	.	.	.	.	.	.	.	.	.	.	.	.	.	.	.	.	.	.	.	.	.	.	.	.	.	.	.	.	.	.	.	.	.	.	.	.	.	.	.	.
-	chr18->S1810	chr24->S2404	4	LOD	2.70003	.	.	.	.	.	2.4441	.	.	.	.	.	.	.	.	.	.	.	.	.	.	3.06634	.	.	.	.	.	.	.	.	.	.	.	.	.	.	2.69223	.	.	.	.	.	.	.	.
				Effect	-0.0712294	.	.	.	.	.	-0.108166	.	.	.	.	.	.	.	.	.	.	.	.	.	.	-0.0615226	.	.	.	.	.	.	.	.	.	.	.	.	.	.	-0.0582636	.	.	.	.	.	.	.	.
-	chr18->S1815	chr24->S2404	3	LOD	2.90842	.	.	.	.	.	.	.	.	.	.	.	.	.	.	.	.	.	.	.	.	.	.	.	.	.	.	.	.	.	.	.	.	.	.	.	.	.	.	.	.	.	.	.	.
				Effect	-0.0185582	.	.	.	.	.	.	.	.	.	.	.	.	.	.	.	.	.	.	.	.	.	.	.	.	.	.	.	.	.	.	.	.	.	.	.	.	.	.	.	.	.	.	.	.
-	chr18->S1815	chr25->FL1225	3	LOD	2.82936	.	.	.	.	.	.	.	.	.	.	.	.	.	.	.	.	.	.	.	.	.	.	.	.	.	.	.	.	.	.	.	.	.	.	.	.	.	.	.	.	.	.	.	.
				Effect	0.0572351	.	.	.	.	.	.	.	.	.	.	.	.	.	.	.	.	.	.	.	.	.	.	.	.	.	.	.	.	.	.	.	.	.	.	.	.	.	.	.	.	.	.	.	.
-	chr18->S1816	chr24->S2405	1	LOD	3.98284	.	.	.	.	.	.	.	.	.	.	.	.	.	.	.	.	.	.	.	.	.	.	.	.	.	.	.	.	.	.	.	.	.	.	.	.	.	.	.	.	.	.	.	.
				Effect	0.0704802	.	.	.	.	.	.	.	.	.	.	.	.	.	.	.	.	.	.	.	.	.	.	.	.	.	.	.	.	.	.	.	.	.	.	.	.	.	.	.	.	.	.	.	.
-	chr18->S1816	chr26->S2621	16	LOD	2.53293	.	.	.	.	.	2.18756	.	.	.	2.01612	.	.	.	.	.	.	.	.	.	.	.	2.5147	.	2.38297	.	.	.	.	.	2.76927	.	.	3.35943	.	.	.	.	.	.	.	.	.	2.62911	2.21315
				Effect	-0.00887152	.	.	.	.	.	-0.0528353	.	.	.	0.0496681	.	.	.	.	.	.	.	.	.	.	.	-0.0499161	.	-0.0531702	.	.	.	.	.	0.0621222	.	.	-0.0630471	.	.	.	.	.	.	.	.	.	-0.0542371	-0.0997456
-	chr18->S1816	chr26->S2624	1	LOD	2.00564	.	.	.	.	.	.	.	.	.	.	.	.	.	.	.	.	.	.	.	.	.	.	.	.	.	.	.	.	.	.	.	.	.	.	.	.	.	.	.	.	.	.	.	.
				Effect	0.0508473	.	.	.	.	.	.	.	.	.	.	.	.	.	.	.	.	.	.	.	.	.	.	.	.	.	.	.	.	.	.	.	.	.	.	.	.	.	.	.	.	.	.	.	.
-	chr20->S2002	chr20->FL1218	1	LOD	2.07899	.	.	.	.	.	.	.	.	.	.	.	.	.	.	.	.	.	.	.	.	.	.	.	.	.	.	.	.	.	.	.	.	.	.	.	.	.	.	.	.	.	.	.	.
				Effect	0.0543518	.	.	.	.	.	.	.	.	.	.	.	.	.	.	.	.	.	.	.	.	.	.	.	.	.	.	.	.	.	.	.	.	.	.	.	.	.	.	.	.	.	.	.	.
-	chr20->S2013	chr22->FL1281	1	LOD	2.27655	.	.	.	.	.	.	.	.	.	.	.	.	.	.	.	.	.	.	.	.	.	.	.	.	.	.	.	.	.	.	.	.	.	.	.	.	.	.	.	.	.	.	.	.
				Effect	-0.0492082	.	.	.	.	.	.	.	.	.	.	.	.	.	.	.	.	.	.	.	.	.	.	.	.	.	.	.	.	.	.	.	.	.	.	.	.	.	.	.	.	.	.	.	.
-	chr24->S2404	chr24->S2405	10	LOD	2.4731	.	.	.	.	.	.	.	.	.	.	.	.	.	.	.	.	.	.	.	2.28501	.	.	.	.	.	.	.	.	.	.	.	.	.	.	.	.	.	.	2.71217	.	2.16434	.	.	3.06192
				Effect	-0.0869656	.	.	.	.	.	.	.	.	.	.	.	.	.	.	.	.	.	.	.	-0.104489	.	.	.	.	.	.	.	.	.	.	.	.	.	.	.	.	.	.	-0.114964	.	-0.0510884	.	.	-0.0601627
-	chr24->S2404	chr27->FL1267	5	LOD	2.75011	.	.	.	.	.	.	.	.	.	.	.	.	.	.	.	.	.	.	.	.	.	.	.	.	.	.	3.08465	.	.	.	.	.	.	.	.	.	.	.	.	.	.	.	.	.
				Effect	-0.0575539	.	.	.	.	.	.	.	.	.	.	.	.	.	.	.	.	.	.	.	.	.	.	.	.	.	.	-0.0601788	.	.	.	.	.	.	.	.	.	.	.	.	.	.	.	.	.
-	chr24->S2404	chr27->FL1219	4	LOD	2.27821	.	.	.	.	.	.	.	.	.	.	.	.	.	.	.	.	.	.	.	.	.	.	.	.	.	.	.	2.06746	.	.	.	.	.	.	.	.	.	.	2.41468	.	.	.	.	.
				Effect	-0.053334	.	.	.	.	.	.	.	.	.	.	.	.	.	.	.	.	.	.	.	.	.	.	.	.	.	.	.	-0.0520211	.	.	.	.	.	.	.	.	.	.	-0.0555819	.	.	.	.	.
-	chr24->S2405	chr27->FL1219	1	LOD	3.38767	.	.	.	.	.	.	.	.	.	.	.	.	.	.	.	.	.	.	.	.	.	.	.	.	.	.	.	.	.	.	.	.	.	.	.	.	.	.	.	3.38767	.	.	.	.
				Effect	-0.0638141	.	.	.	.	.	.	.	.	.	.	.	.	.	.	.	.	.	.	.	.	.	.	.	.	.	.	.	.	.	.	.	.	.	.	.	.	.	.	.	-0.0638141	.	.	.	.
-	chr26->S2621	chr27->S2711	4	LOD	2.87413	.	.	.	.	.	.	.	.	3.28268	.	.	.	.	.	.	.	.	2.24722	.	.	.	.	.	.	.	.	.	.	.	.	.	.	.	.	.	.	.	.	.	.	.	.	.	.
				Effect	-0.0616972	.	.	.	.	.	.	.	.	-0.0675088	.	.	.	.	.	.	.	.	-0.0543159	.	.	.	.	.	.	.	.	.	.	.	.	.	.	.	.	.	.	.	.	.	.	.	.	.	.
[truncated: 56 more columns]

## Sheet: CSW
Major	Epi. 1	Epi. 2	power(%)		Mean	R1	R2	R3	R4	R5	R6	R7	R8	R9	R10	R11	R12	R13	R14	R15	R16	R17	R18	R19	R20	R21	R22	R23	R24	R25	R26	R27	R28	R29	R30	R31	R32	R33	R34	R35	R36	R37	R38	R39	R40	R41	R42	R43	R44
chr1->FL1262	-	-	6	LOD	4.80335	.	.	.	.	.	.	.	.	.	.	.	.	.	.	.	.	.	.	.	.	.	.	.	.	.	.	.	.	.	.	.	.	.	.	.	.	.	.	.	.	.	.	3.56614	.
				Effect	0.0147951	.	.	.	.	.	.	.	.	.	.	.	.	.	.	.	.	.	.	.	.	.	.	.	.	.	.	.	.	.	.	.	.	.	.	.	.	.	.	.	.	.	.	0.0130011	.
chr1->S0106	-	-	92	LOD	13.9008	14.3105	13.5188	15.7873	15.5351	14.2773	11.5636	15.865	15.2109	13.0502	15.9868	13.5994	13.0353	13.3914	13.212	12.6391	14.3366	13.0361	14.8207	15.5395	15.5458	14.5344	13.1861	13.2598	14.3907	12.1308	13.0453	12.4299	14.2372	11.9585	13.0353	13.0353	13.5617	15.0296	14.3599	13.7468	12.0244	13.6296	12.1671	.	11.4084	12.2922	12.7401	.	14.1438
				Effect	0.0255047	0.0262684	0.0244354	0.0274935	0.0275824	0.025415	0.0220237	0.0267806	0.0262625	0.0241946	0.0268879	0.0244347	0.0245702	0.0251539	0.0258128	0.024629	0.0254679	0.0250245	0.0271154	0.0267862	0.0261835	0.0259746	0.0235462	0.0250869	0.0254499	0.0236032	0.0254053	0.0244969	0.0253549	0.0238551	0.0245702	0.0245702	0.0245756	0.0257937	0.0268595	0.0257159	0.0226216	0.0265979	0.0244444	.	0.0224008	0.0243516	0.0243191	.	0.0265989
chr22->S2202	-	-	6	LOD	2.3473	2.08721	.	.	.	.	.	.	.	.	.	.	.	.	.	.	.	.	.	2.11006	.	.	.	2.57137	.	.	.	.	.	.	.	.	.	.	.	.	.	.	.	.	.	.	.	.	.
				Effect	0.009113	0.00894426	.	.	.	.	.	.	.	.	.	.	.	.	.	.	.	.	.	0.00872289	.	.	.	0.00985722	.	.	.	.	.	.	.	.	.	.	.	.	.	.	.	.	.	.	.	.	.
chr22->S2210	-	-	2	LOD	2.05115	.	.	.	.	.	.	.	.	.	.	.	.	.	.	.	.	.	.	.	.	.	.	.	.	.	.	.	.	.	.	.	.	.	.	.	.	.	.	.	.	.	.	.	.
				Effect	0.00870799	.	.	.	.	.	.	.	.	.	.	.	.	.	.	.	.	.	.	.	.	.	.	.	.	.	.	.	.	.	.	.	.	.	.	.	.	.	.	.	.	.	.	.	.
chr23->S2304	-	-	2	LOD	2.14535	.	.	.	.	.	.	.	.	.	.	.	.	.	.	.	.	.	.	.	.	.	.	.	.	.	.	.	.	.	.	.	.	.	.	.	.	.	.	.	.	.	.	.	.
				Effect	0.00910916	.	.	.	.	.	.	.	.	.	.	.	.	.	.	.	.	.	.	.	.	.	.	.	.	.	.	.	.	.	.	.	.	.	.	.	.	.	.	.	.	.	.	.	.
chr23->FL1203	-	-	49	LOD	2.40588	2.36025	.	.	.	.	2.19715	2.70506	2.09423	.	.	.	2.57078	2.37921	.	2.33438	2.13413	.	.	2.29368	.	.	2.36348	.	2.06453	.	2.27172	2.16104	.	.	2.57078	2.57078	2.20138	2.00927	.	2.09137	2.48819	.	2.26163	.	2.54565	2.21908	2.12844	2.55124	.
				Effect	0.00951981	0.0095704	.	.	.	.	0.00874332	0.00981755	0.00867571	.	.	.	0.00989892	0.00960669	.	0.00958958	0.00888512	.	.	0.00915217	.	.	0.00903641	.	0.00871823	.	0.00962433	0.00928329	.	.	0.00989892	0.00989892	0.00898648	0.00846247	.	0.00907073	0.00924426	.	0.00950295	.	0.0095017	0.00935315	0.00900858	0.0109058	.
chr25->FL1225	-	-	14	LOD	2.43682	.	2.10673	.	.	2.38594	.	.	.	.	2.0833	2.26912	.	.	.	.	2.11517	.	.	.	.	.	2.84978	.	2.07998	.	.	.	.	.	.	.	.	.	.	.	2.88024	.	.	.	.	.	.	.	.
				Effect	0.0094902	.	0.00879365	.	.	0.00956015	.	.	.	.	0.00871571	0.00909423	.	.	.	.	0.00893241	.	.	.	.	.	0.00999042	.	0.00880647	.	.	.	.	.	.	.	.	.	.	.	0.0100237	.	.	.	.	.	.	.	.
-	chr2->S0203	chr17->S1701	1	LOD	2.50113	.	.	.	.	.	.	.	.	.	.	.	.	.	.	.	.	.	.	.	.	.	.	.	.	.	.	.	.	.	.	.	.	.	.	.	.	.	.	.	.	.	.	.	.
				Effect	-0.0100049	.	.	.	.	.	.	.	.	.	.	.	.	.	.	.	.	.	.	.	.	.	.	.	.	.	.	.	.	.	.	.	.	.	.	.	.	.	.	.	.	.	.	.	.
-	chr2->S0203	chr17->FL0705	3	LOD	2.90649	.	.	.	.	.	.	.	.	.	.	.	.	.	.	.	.	.	.	.	.	.	.	.	.	.	.	.	.	.	.	.	.	.	.	.	.	.	.	2.7079	3.11137	.	.	.	.
				Effect	-0.0111002	.	.	.	.	.	.	.	.	.	.	.	.	.	.	.	.	.	.	.	.	.	.	.	.	.	.	.	.	.	.	.	.	.	.	.	.	.	.	-0.0113865	-0.0104982	.	.	.	.
-	chr2->FL0827	chr22->S2202	2	LOD	2.52617	.	.	2.75279	.	.	.	.	.	.	.	.	.	.	.	.	.	.	.	.	.	.	.	.	.	.	.	.	.	.	.	.	.	.	.	.	.	.	.	.	.	.	.	.	.
				Effect	0.00982899	.	.	0.0102401	.	.	.	.	.	.	.	.	.	.	.	.	.	.	.	.	.	.	.	.	.	.	.	.	.	.	.	.	.	.	.	.	.	.	.	.	.	.	.	.	.
-	chr2->FL0827	chr24->S2405	2	LOD	3.15868	.	.	.	2.07906	.	.	.	.	.	.	.	.	.	.	.	.	.	.	.	.	.	.	.	.	.	.	.	.	.	.	.	.	.	.	.	.	.	.	.	.	.	.	.	.
				Effect	-0.00115439	.	.	.	0.00897311	.	.	.	.	.	.	.	.	.	.	.	.	.	.	.	.	.	.	.	.	.	.	.	.	.	.	.	.	.	.	.	.	.	.	.	.	.	.	.	.
-	chr4->S0421	chr16->S1606	4	LOD	2.43623	.	2.66099	.	.	.	.	2.22028	.	.	.	.	.	2.11329	.	.	.	.	.	.	.	.	.	.	.	.	.	.	.	.	.	.	.	2.75037	.	.	.	.	.	.	.	.	.	.	.
				Effect	-0.00935239	.	-0.00977737	.	.	.	.	-0.00881195	.	.	.	.	.	-0.00896292	.	.	.	.	.	.	.	.	.	.	.	.	.	.	.	.	.	.	.	-0.0098573	.	.	.	.	.	.	.	.	.	.	.
-	chr4->S0421	chr16->S1610	1	LOD	2.68345	.	.	.	.	.	.	.	.	.	.	.	.	.	.	.	.	.	.	.	.	.	.	.	.	.	.	.	.	.	.	.	.	.	.	.	.	.	.	.	.	.	.	.	.
				Effect	-0.0102777	.	.	.	.	.	.	.	.	.	.	.	.	.	.	.	.	.	.	.	.	.	.	.	.	.	.	.	.	.	.	.	.	.	.	.	.	.	.	.	.	.	.	.	.
-	chr4->S0421	chr18->S1807	2	LOD	2.54746	.	2.36062	.	.	2.7343	.	.	.	.	.	.	.	.	.	.	.	.	.	.	.	.	.	.	.	.	.	.	.	.	.	.	.	.	.	.	.	.	.	.	.	.	.	.	.
				Effect	-0.00972538	.	-0.00935107	.	.	-0.0100997	.	.	.	.	.	.	.	.	.	.	.	.	.	.	.	.	.	.	.	.	.	.	.	.	.	.	.	.	.	.	.	.	.	.	.	.	.	.	.
-	chr4->FL1202	chr16->S1606	3	LOD	2.68244	.	.	.	.	.	.	.	.	.	.	.	.	.	.	.	2.79051	.	.	.	.	.	.	.	2.9877	.	.	.	.	.	.	.	.	.	.	.	.	.	.	.	.	.	.	.	.
				Effect	-0.00993562	.	.	.	.	.	.	.	.	.	.	.	.	.	.	.	-0.0101044	.	.	.	.	.	.	.	-0.0104258	.	.	.	.	.	.	.	.	.	.	.	.	.	.	.	.	.	.	.	.
-	chr4->S0404	chr16->S1606	1	LOD	2.36959	.	.	.	.	.	.	.	.	.	.	.	.	.	.	.	.	2.36959	.	.	.	.	.	.	.	.	.	.	.	.	.	.	.	.	.	.	.	.	.	.	.	.	.	.	.
				Effect	-0.00959891	.	.	.	.	.	.	.	.	.	.	.	.	.	.	.	.	-0.00959891	.	.	.	.	.	.	.	.	.	.	.	.	.	.	.	.	.	.	.	.	.	.	.	.	.	.	.
-	chr4->S0404	chr16->S1610	13	LOD	2.31162	.	.	.	.	.	.	.	2.2024	.	.	.	.	.	.	.	.	.	.	.	.	.	2.02186	.	.	.	.	.	.	.	.	.	.	.	.	.	.	.	.	.	.	.	.	.	.
				Effect	-0.00927193	.	.	.	.	.	.	.	-0.00875054	.	.	.	.	.	.	.	.	.	.	.	.	.	-0.00841876	.	.	.	.	.	.	.	.	.	.	.	.	.	.	.	.	.	.	.	.	.	.
-	chr8->S0816	chr19->S1908	7	LOD	2.43406	.	.	.	.	.	.	.	2.03399	.	2.37712	.	.	.	.	.	.	.	.	.	.	.	.	.	.	.	.	.	.	.	.	.	.	.	.	.	.	.	.	.	.	.	.	.	.
				Effect	0.00408292	.	.	.	.	.	.	.	-0.00837695	.	0.00926797	.	.	.	.	.	.	.	.	.	.	.	.	.	.	.	.	.	.	.	.	.	.	.	.	.	.	.	.	.	.	.	.	.	.
-	chr8->FL1277	chr20->S2002	1	LOD	3.49916	.	.	.	.	.	.	.	.	.	.	.	.	.	.	.	.	.	.	.	.	.	.	.	.	.	.	.	.	.	.	.	.	.	.	.	.	.	.	.	.	.	.	.	.
				Effect	0.0102373	.	.	.	.	.	.	.	.	.	.	.	.	.	.	.	.	.	.	.	.	.	.	.	.	.	.	.	.	.	.	.	.	.	.	.	.	.	.	.	.	.	.	.	.
-	chr11->FL1224	chr13->S1312	6	LOD	2.61446	.	.	.	.	.	.	.	.	2.24107	.	.	.	.	.	.	.	.	.	.	.	.	.	.	.	.	.	.	.	.	.	.	.	.	.	.	.	.	.	.	.	.	.	.	.
				Effect	-0.00958873	.	.	.	.	.	.	.	.	-0.00888979	.	.	.	.	.	.	.	.	.	.	.	.	.	.	.	.	.	.	.	.	.	.	.	.	.	.	.	.	.	.	.	.	.	.	.
-	chr11->S1111	chr13->S1312	2	LOD	2.32588	.	.	.	.	.	.	.	.	.	2.62242	2.02934	.	.	.	.	.	.	.	.	.	.	.	.	.	.	.	.	.	.	.	.	.	.	.	.	.	.	.	.	.	.	.	.	.
				Effect	-0.00899562	.	.	.	.	.	.	.	.	.	-0.00955062	-0.00844063	.	.	.	.	.	.	.	.	.	.	.	.	.	.	.	.	.	.	.	.	.	.	.	.	.	.	.	.	.	.	.	.	.
-	chr13->S1312	chr27->S2711	1	LOD	3.18116	.	.	.	.	.	.	.	.	.	.	.	.	.	.	.	.	.	.	.	.	.	.	.	.	.	.	.	.	.	.	.	.	.	.	.	.	.	.	.	.	.	.	.	.
				Effect	0.0107726	.	.	.	.	.	.	.	.	.	.	.	.	.	.	.	.	.	.	.	.	.	.	.	.	.	.	.	.	.	.	.	.	.	.	.	.	.	.	.	.	.	.	.	.
-	chr14->S1424	chr26->S2621	1	LOD	2.34192	.	.	.	.	.	.	.	.	.	.	.	.	.	.	.	.	.	.	.	.	.	.	.	.	.	.	.	.	.	.	.	.	.	.	.	.	.	.	.	.	.	.	.	.
				Effect	-0.00818135	.	.	.	.	.	.	.	.	.	.	.	.	.	.	.	.	.	.	.	.	.	.	.	.	.	.	.	.	.	.	.	.	.	.	.	.	.	.	.	.	.	.	.	.
-	chr16->S1610	chr23->S2304	1	LOD	2.42782	.	.	.	.	.	.	.	.	.	.	.	.	.	.	.	.	.	.	.	.	.	.	.	.	.	.	.	.	.	.	.	.	.	.	.	.	.	.	.	.	.	.	.	.
				Effect	-0.00901831	.	.	.	.	.	.	.	.	.	.	.	.	.	.	.	.	.	.	.	.	.	.	.	.	.	.	.	.	.	.	.	.	.	.	.	.	.	.	.	.	.	.	.	.
-	chr16->S1612	chr20->S2002	1	LOD	2.30153	.	.	.	.	.	.	.	2.30153	.	.	.	.	.	.	.	.	.	.	.	.	.	.	.	.	.	.	.	.	.	.	.	.	.	.	.	.	.	.	.	.	.	.	.	.
				Effect	0.00908045	.	.	.	.	.	.	.	0.00908046	.	.	.	.	.	.	.	.	.	.	.	.	.	.	.	.	.	.	.	.	.	.	.	.	.	.	.	.	.	.	.	.	.	.	.	.
-	chr16->S1612	chr27->FL0112	5	LOD	2.62228	.	.	.	.	.	.	.	.	2.13849	.	.	.	.	.	.	.	.	.	.	.	.	.	.	.	.	.	.	.	.	.	.	.	.	.	.	.	.	.	.	.	.	.	.	.
				Effect	-0.0103297	.	.	.	.	.	.	.	.	-0.00886007	.	.	.	.	.	.	.	.	.	.	.	.	.	.	.	.	.	.	.	.	.	.	.	.	.	.	.	.	.	.	.	.	.	.	.
-	chr16->FL1019	chr20->S2002	11	LOD	2.52404	.	.	.	.	.	.	.	.	.	.	.	.	.	.	.	.	.	2.59668	2.55057	2.56192	.	.	.	.	.	.	.	.	.	.	.	.	.	.	.	.	.	.	.	.	.	.	.	.
				Effect	-0.00955598	.	.	.	.	.	.	.	.	.	.	.	.	.	.	.	.	.	-0.0101915	-0.00959513	-0.00945858	.	.	.	.	.	.	.	.	.	.	.	.	.	.	.	.	.	.	.	.	.	.	.	.
-	chr16->FL1019	chr27->FL0112	2	LOD	2.89287	.	.	.	.	.	3.66481	.	.	.	.	.	.	.	.	.	.	.	.	.	.	.	.	.	.	.	.	.	.	.	.	.	.	.	.	.	.	.	.	.	.	.	.	.	.
				Effect	-0.010361	.	.	.	.	.	-0.0112896	.	.	.	.	.	.	.	.	.	.	.	.	.	.	.	.	.	.	.	.	.	.	.	.	.	.	.	.	.	.	.	.	.	.	.	.	.	.
-	chr17->FL0705	chr24->S2405	1	LOD	2.56553	.	.	.	.	.	.	.	.	2.56553	.	.	.	.	.	.	.	.	.	.	.	.	.	.	.	.	.	.	.	.	.	.	.	.	.	.	.	.	.	.	.	.	.	.	.
				Effect	-0.00975863	.	.	.	.	.	.	.	.	-0.00975863	.	.	.	.	.	.	.	.	.	.	.	.	.	.	.	.	.	.	.	.	.	.	.	.	.	.	.	.	.	.	.	.	.	.	.
-	chr17->FL1139	chr24->S2404	12	LOD	2.87689	.	.	.	.	.	2.31252	.	.	.	.	.	2.95974	.	.	.	.	.	.	.	.	.	2.17661	.	.	.	.	.	.	.	2.95974	2.95974	3.22468	.	.	.	2.78285	.	.	.	.	.	.	2.10917	.
				Effect	-0.00893577	.	.	.	.	.	-0.00904246	.	.	.	.	.	-0.010575	.	.	.	.	.	.	.	.	.	-0.00875258	.	.	.	.	.	.	.	-0.010575	-0.010575	-0.0108098	.	.	.	-0.00983134	.	.	.	.	.	.	-0.00984259	.
-	chr20->S2002	chr28->S2807	1	LOD	2.17136	.	.	.	.	.	.	.	.	.	.	.	.	.	.	.	.	.	.	.	.	.	.	.	.	.	.	.	.	.	.	.	.	.	.	.	.	.	.	.	.	.	.	.	.
				Effect	0.00919737	.	.	.	.	.	.	.	.	.	.	.	.	.	.	.	.	.	.	.	.	.	.	.	.	.	.	.	.	.	.	.	.	.	.	.	.	.	.	.	.	.	.	.	.
-	chr22->S2202	chr23->FL0903	1	LOD	2.91621	.	.	.	.	.	.	.	.	.	.	.	.	.	.	.	.	.	.	.	.	.	.	.	.	.	.	.	.	.	.	.	.	.	.	.	.	.	.	.	.	.	.	.	.
				Effect	-0.010236	.	.	.	.	.	.	.	.	.	.	.	.	.	.	.	.	.	.	.	.	.	.	.	.	.	.	.	.	.	.	.	.	.	.	.	.	.	.	.	.	.	.	.	.
-	chr24->S2404	chr24->S2405	5	LOD	3.32733	.	.	.	.	.	.	.	.	.	.	.	.	.	.	.	.	.	.	.	.	.	.	.	.	.	.	.	.	.	.	.	.	.	.	.	.	.	.	.	.	.	.	.	.
				Effect	-0.0215895	.	.	.	.	.	.	.	.	.	.	.	.	.	.	.	.	.	.	.	.	.	.	.	.	.	.	.	.	.	.	.	.	.	.	.	.	.	.	.	.	.	.	.	.
-	chr24->S2405	chr27->FL1219	1	LOD	2.94868	.	.	.	.	.	.	.	.	.	.	.	.	.	.	.	.	.	.	.	.	.	.	.	.	.	.	.	.	.	.	.	.	.	.	.	.	.	.	2.94868	.	.	.	.	.
				Effect	-0.0120102	.	.	.	.	.	.	.	.	.	.	.	.	.	.	.	.	.	.	.	.	.	.	.	.	.	.	.	.	.	.	.	.	.	.	.	.	.	.	-0.0120102	.	.	.	.	.
[truncated: 56 more columns]

## Sheet: CSR
Major	Epi. 1	Epi. 2	power(%)		Mean	R1	R2	R3	R4	R5	R6	R7	R8	R9	R10	R11	R12	R13	R14	R15	R16	R17	R18	R19	R20	R21	R22	R23	R24	R25	R26	R27	R28	R29	R30	R31	R32	R33	R34	R35	R36	R37	R38	R39	R40	R41	R42	R43	R44
chr18->S1807	-	-	96	LOD	5.4858	4.56247	5.38905	3.86619	2.07459	3.10999	6.45336	6.76813	3.73973	3.0909	7.02042	4.00455	7.33556	6.11092	2.73844	.	3.96137	6.3087	7.31292	7.05798	4.59616	3.45503	4.04093	5.41246	5.65869	.	6.30724	7.04096	5.54568	4.27517	6.02094	3.35408	9.97309	4.18996	5.62599	6.40006	2.46686	5.76503	4.47656	3.67149	8.06726	2.4872	6.50217	10.041	11.9613
				Effect	0.521472	0.479027	0.513104	0.461206	0.392703	0.392585	0.571225	0.605196	0.374622	0.335307	0.68149	0.424621	0.641001	0.593256	0.437712	.	0.405315	0.586475	0.623208	0.521287	0.51331	0.438126	0.432559	0.605635	0.618771	.	0.549241	0.565503	0.562465	0.438586	0.605757	0.382607	0.654968	0.475955	0.554613	0.576266	0.385319	0.60418	0.51974	0.398142	0.630885	0.332372	0.571158	0.711384	0.749857
chr19->S1908	-	-	100	LOD	7.29289	9.37755	7.13857	5.75842	4.1726	5.43686	5.96471	9.26946	9.09125	11.6941	7.96409	6.70973	9.14402	8.12448	3.57047	5.88879	5.98224	4.92684	4.96905	6.30823	6.17797	7.12103	4.28241	4.05529	5.76982	6.84188	6.73821	6.8792	7.90053	7.1085	7.38334	9.25885	7.20898	6.58908	6.09364	8.19949	6.84039	4.21261	7.099	7.82271	6.09864	5.5272	7.43653	7.17433	7.37647
				Effect	0.60593	0.707497	0.599788	0.564763	0.549836	0.526295	0.54394	0.729562	0.598757	0.7198	0.721268	0.55524	0.72828	0.702154	0.506997	0.625972	0.509934	0.509121	0.517362	0.467256	0.604206	0.653484	0.438882	0.530098	0.619785	0.595576	0.569506	0.558226	0.677	0.586654	0.663412	0.644687	0.551466	0.613067	0.579114	0.676162	0.663453	0.512134	0.669035	0.605722	0.551507	0.505541	0.592136	0.578293	0.562278
chr23->S2304	-	-	2	LOD	4.18987	.	.	.	.	.	.	.	.	.	.	.	.	.	.	.	.	.	.	.	.	.	.	.	.	.	.	.	.	.	.	.	.	.	.	.	.	.	.	.	.	.	.	.	3.08072
				Effect	-0.414412	.	.	.	.	.	.	.	.	.	.	.	.	.	.	.	.	.	.	.	.	.	.	.	.	.	.	.	.	.	.	.	.	.	.	.	.	.	.	.	.	.	.	.	-0.349442
-	chr1->S0102	chr3->S0302	1	LOD	3.85576	.	.	.	.	.	.	.	.	.	.	.	.	.	.	.	.	.	.	.	.	.	.	.	.	.	.	.	.	.	.	.	.	.	.	.	.	.	.	.	.	.	.	.	.
				Effect	0.415322	.	.	.	.	.	.	.	.	.	.	.	.	.	.	.	.	.	.	.	.	.	.	.	.	.	.	.	.	.	.	.	.	.	.	.	.	.	.	.	.	.	.	.	.
-	chr1->FL1241	chr26->S2621	2	LOD	3.62967	.	.	3.01395	.	.	.	.	.	.	.	.	.	.	.	.	.	.	.	.	.	.	.	.	.	.	.	.	.	.	4.24539	.	.	.	.	.	.	.	.	.	.	.	.	.	.
				Effect	0.0542293	.	.	-0.397273	.	.	.	.	.	.	.	.	.	.	.	.	.	.	.	.	.	.	.	.	.	.	.	.	.	.	0.505732	.	.	.	.	.	.	.	.	.	.	.	.	.	.
-	chr1->FL1262	chr12->S1215	1	LOD	5.74079	.	.	.	.	.	.	.	5.74079	.	.	.	.	.	.	.	.	.	.	.	.	.	.	.	.	.	.	.	.	.	.	.	.	.	.	.	.	.	.	.	.	.	.	.	.
				Effect	-0.489021	.	.	.	.	.	.	.	-0.489021	.	.	.	.	.	.	.	.	.	.	.	.	.	.	.	.	.	.	.	.	.	.	.	.	.	.	.	.	.	.	.	.	.	.	.	.
-	chr1->FL1262	chr19->S1908	12	LOD	4.99766	.	.	.	.	.	.	.	.	4.96795	3.84283	.	.	.	.	.	.	2.61315	.	.	.	.	.	.	.	.	.	7.89483	.	.	.	.	.	.	.	8.82084	.	.	.	.	.	.	.	5.99802	.
				Effect	0.324576	.	.	.	.	.	.	.	.	0.460302	-0.475158	.	.	.	.	.	.	0.378386	.	.	.	.	.	.	.	.	.	0.614765	.	.	.	.	.	.	.	0.68718	.	.	.	.	.	.	.	0.526845	.
-	chr1->FL1262	chr26->S2621	2	LOD	2.8701	.	.	.	.	.	.	.	.	.	.	.	.	.	.	.	.	.	.	.	.	.	.	.	.	.	.	.	.	.	.	.	.	.	.	.	.	.	.	.	.	.	.	.	.
				Effect	-0.336661	.	.	.	.	.	.	.	.	.	.	.	.	.	.	.	.	.	.	.	.	.	.	.	.	.	.	.	.	.	.	.	.	.	.	.	.	.	.	.	.	.	.	.	.
-	chr1->FL1262	chr27->S2711	36	LOD	4.6483	4.51862	10.0654	.	.	.	3.8933	8.31566	.	4.72673	2.49834	.	.	.	.	.	6.06068	.	.	.	.	.	.	.	6.34828	.	.	5.07147	4.93397	4.61773	.	3.5141	.	.	.	4.21031	2.31062	.	.	4.47066	.	.	3.68903	8.12113	.
				Effect	0.0140349	0.46461	-0.715212	.	.	.	0.449947	0.686522	.	0.4424	0.374901	.	.	.	.	.	0.52337	.	.	.	.	.	.	.	-0.646947	.	.	-0.47377	0.527802	-0.459454	.	-0.386344	.	.	.	0.471968	-0.368787	.	.	0.450923	.	.	0.409716	-0.622392	.
-	chr1->S0106	chr11->S1106	3	LOD	4.77228	.	.	.	.	.	.	.	.	.	.	.	.	.	.	.	.	.	.	.	.	.	.	.	.	.	.	.	.	.	.	.	.	.	.	.	.	.	.	6.03464	.	.	.	.	.
				Effect	-0.127734	.	.	.	.	.	.	.	.	.	.	.	.	.	.	.	.	.	.	.	.	.	.	.	.	.	.	.	.	.	.	.	.	.	.	.	.	.	.	0.527522	.	.	.	.	.
-	chr1->S0106	chr11->S1111	1	LOD	4.14563	.	4.14563	.	.	.	.	.	.	.	.	.	.	.	.	.	.	.	.	.	.	.	.	.	.	.	.	.	.	.	.	.	.	.	.	.	.	.	.	.	.	.	.	.	.
				Effect	0.451267	.	0.451267	.	.	.	.	.	.	.	.	.	.	.	.	.	.	.	.	.	.	.	.	.	.	.	.	.	.	.	.	.	.	.	.	.	.	.	.	.	.	.	.	.	.
-	chr1->S0106	chr11->S1136	49	LOD	5.26467	.	.	.	.	.	2.37591	2.49035	.	.	6.00275	10.7144	2.12241	2.18364	.	.	.	2.98492	.	.	.	.	3.98327	2.42928	2.72589	.	.	7.31806	8.07796	.	9.82099	.	6.5092	.	.	9.68451	.	.	.	.	7.60582	9.35824	.	4.81508	3.6686
				Effect	0.0519718	.	.	.	.	.	0.337487	0.361992	.	.	-0.591781	0.743529	-0.332015	0.336703	.	.	.	0.395671	.	.	.	.	0.413728	0.415838	0.412972	.	.	0.569216	-0.70609	.	-0.769077	.	0.542877	.	.	-0.743395	.	.	.	.	-0.62857	0.689962	.	0.623267	0.390808
-	chr1->S0106	chr11->FL1107	1	LOD	6.16676	6.16676	.	.	.	.	.	.	.	.	.	.	.	.	.	.	.	.	.	.	.	.	.	.	.	.	.	.	.	.	.	.	.	.	.	.	.	.	.	.	.	.	.	.	.
				Effect	-0.571228	-0.571228	.	.	.	.	.	.	.	.	.	.	.	.	.	.	.	.	.	.	.	.	.	.	.	.	.	.	.	.	.	.	.	.	.	.	.	.	.	.	.	.	.	.	.
-	chr1->S0106	chr11->S1124	1	LOD	4.81235	.	.	4.81235	.	.	.	.	.	.	.	.	.	.	.	.	.	.	.	.	.	.	.	.	.	.	.	.	.	.	.	.	.	.	.	.	.	.	.	.	.	.	.	.	.
				Effect	0.519615	.	.	0.519615	.	.	.	.	.	.	.	.	.	.	.	.	.	.	.	.	.	.	.	.	.	.	.	.	.	.	.	.	.	.	.	.	.	.	.	.	.	.	.	.	.
-	chr1->S0106	chr11->FL1213	2	LOD	3.43664	.	.	.	.	.	.	.	.	.	.	.	.	.	.	.	.	.	.	.	.	.	.	.	.	.	.	.	.	.	.	.	.	.	.	.	.	.	.	.	.	.	.	.	.
				Effect	0.379968	.	.	.	.	.	.	.	.	.	.	.	.	.	.	.	.	.	.	.	.	.	.	.	.	.	.	.	.	.	.	.	.	.	.	.	.	.	.	.	.	.	.	.	.
-	chr1->S0106	chr13->S1312	67	LOD	4.03773	2.53542	3.88059	.	.	6.55567	3.51402	.	3.19673	.	3.35246	3.52673	3.51422	.	3.13035	.	2.58894	.	.	12.0885	.	.	3.05115	.	2.12159	3.63377	3.28712	.	2.11299	.	.	2.15187	3.84138	6.08029	3.97102	3.98665	3.32469	2.30417	2.97138	2.08233	4.91802	2.16048	.	4.2025	4.83854
				Effect	-0.131794	-0.355027	-0.427128	.	.	-0.578668	-0.419265	.	-0.355239	.	-0.438604	0.399138	-0.437628	.	-0.466413	.	-0.330072	.	.	-0.688552	.	.	0.373152	.	-0.365549	-0.418857	0.394787	.	-0.330063	.	.	-0.306911	0.402901	-0.59916	-0.452992	-0.455031	-0.454092	-0.365069	0.420837	-0.304454	0.490415	-0.31275	.	-0.448178	0.445158
-	chr1->S0106	chr18->S1810	10	LOD	5.24405	.	.	.	.	.	.	.	.	.	.	.	.	.	.	.	.	2.74704	.	6.85715	4.47821	.	5.76579	.	.	.	.	.	.	.	.	.	.	.	.	.	.	.	.	.	.	.	6.69887	.	.
				Effect	0.0878455	.	.	.	.	.	.	.	.	.	.	.	.	.	.	.	.	-0.375834	.	0.518001	0.537069	.	-0.499951	.	.	.	.	.	.	.	.	.	.	.	.	.	.	.	.	.	.	.	-0.602048	.	.
-	chr1->S0106	chr18->S1815	2	LOD	6.99204	.	.	.	.	.	.	.	.	.	.	.	.	.	.	.	.	.	.	.	.	.	.	.	.	.	.	.	.	.	.	.	.	.	.	.	.	.	.	.	.	.	.	.	.
				Effect	-0.0412399	.	.	.	.	.	.	.	.	.	.	.	.	.	.	.	.	.	.	.	.	.	.	.	.	.	.	.	.	.	.	.	.	.	.	.	.	.	.	.	.	.	.	.	.
-	chr1->S0106	chr20->FL1211	1	LOD	3.59781	.	.	.	.	.	.	.	.	.	.	.	.	.	.	.	.	.	.	.	.	.	.	.	.	.	.	.	.	.	.	.	.	.	.	.	.	.	.	.	.	.	.	.	.
				Effect	0.414456	.	.	.	.	.	.	.	.	.	.	.	.	.	.	.	.	.	.	.	.	.	.	.	.	.	.	.	.	.	.	.	.	.	.	.	.	.	.	.	.	.	.	.	.
-	chr1->S0106	chr20->FL1218	1	LOD	10.3406	.	.	.	.	.	.	.	.	.	.	.	.	.	.	.	.	.	.	.	.	.	.	.	.	.	.	.	.	.	.	.	.	.	.	.	.	.	.	.	.	.	.	.	.
				Effect	-0.640052	.	.	.	.	.	.	.	.	.	.	.	.	.	.	.	.	.	.	.	.	.	.	.	.	.	.	.	.	.	.	.	.	.	.	.	.	.	.	.	.	.	.	.	.
-	chr1->S0106	chr28->FL0566	5	LOD	5.07864	.	.	.	.	.	.	.	.	.	.	.	.	.	.	.	.	.	.	.	.	.	8.0671	.	.	.	.	.	.	.	.	.	.	.	.	.	7.56113	.	.	.	.	.	.	.	.
				Effect	-0.182585	.	.	.	.	.	.	.	.	.	.	.	.	.	.	.	.	.	.	.	.	.	-0.612957	.	.	.	.	.	.	.	.	.	.	.	.	.	-0.713305	.	.	.	.	.	.	.	.
-	chr2->S0203	chr22->S2210	4	LOD	5.24208	.	.	.	.	.	.	.	.	.	.	.	.	.	.	.	.	.	.	.	.	.	.	.	.	.	.	.	.	.	.	.	.	.	.	.	.	.	.	.	2.22573	.	.	.	4.31048
				Effect	0.0625373	.	.	.	.	.	.	.	.	.	.	.	.	.	.	.	.	.	.	.	.	.	.	.	.	.	.	.	.	.	.	.	.	.	.	.	.	.	.	.	0.416733	.	.	.	-0.422093
-	chr2->S0203	chr22->FL1281	10	LOD	4.35543	.	.	.	.	.	.	.	.	.	.	.	.	.	.	.	2.38608	.	4.48784	.	.	.	.	.	.	2.8671	.	.	.	.	.	12.0876	3.549	.	.	.	.	.	.	.	.	.	.	.	.
				Effect	0.160191	.	.	.	.	.	.	.	.	.	.	.	.	.	.	.	-0.306321	.	0.509814	.	.	.	.	.	.	-0.37035	.	.	.	.	.	-0.773354	0.376532	.	.	.	.	.	.	.	.	.	.	.	.
-	chr2->S0203	chr27->S2710	1	LOD	7.11109	.	.	.	.	.	.	.	.	7.11109	.	.	.	.	.	.	.	.	.	.	.	.	.	.	.	.	.	.	.	.	.	.	.	.	.	.	.	.	.	.	.	.	.	.	.
				Effect	0.519766	.	.	.	.	.	.	.	.	0.519766	.	.	.	.	.	.	.	.	.	.	.	.	.	.	.	.	.	.	.	.	.	.	.	.	.	.	.	.	.	.	.	.	.	.	.
-	chr2->FL0827	chr13->S1307	11	LOD	4.71106	.	.	2.55258	3.28845	.	.	.	.	.	.	.	.	.	.	.	5.94319	.	.	.	.	.	.	.	.	.	.	.	.	.	.	3.27026	.	.	.	.	.	.	.	.	.	.	.	.	.
				Effect	0.028248	.	.	0.364762	0.478115	.	.	.	.	.	.	.	.	.	.	.	0.492243	.	.	.	.	.	.	.	.	.	.	.	.	.	.	0.374155	.	.	.	.	.	.	.	.	.	.	.	.	.
-	chr3->S0302	chr4->S0404	1	LOD	6.19716	.	.	.	.	.	.	.	.	.	.	.	.	.	.	.	.	.	.	.	.	.	.	.	.	.	.	.	.	.	.	.	.	.	.	.	.	.	.	.	.	.	.	.	.
				Effect	0.521233	.	.	.	.	.	.	.	.	.	.	.	.	.	.	.	.	.	.	.	.	.	.	.	.	.	.	.	.	.	.	.	.	.	.	.	.	.	.	.	.	.	.	.	.
-	chr3->S0302	chr11->FL1213	7	LOD	5.22481	.	.	.	.	.	.	.	.	6.71845	.	.	.	.	.	.	.	.	2.85954	.	.	.	2.75546	.	.	.	3.57874	.	.	.	.	.	11.1856	.	.	.	.	.	.	.	.	.	.	.	.
				Effect	-0.145477	.	.	.	.	.	.	.	.	-0.563637	.	.	.	.	.	.	.	.	0.382562	.	.	.	-0.350462	.	.	.	0.405959	.	.	.	.	.	-0.706392	.	.	.	.	.	.	.	.	.	.	.	.
-	chr3->S0302	chr28->S2809	1	LOD	3.37889	.	.	.	.	.	.	.	.	.	.	.	.	.	.	.	.	.	.	.	.	.	.	.	.	.	.	.	.	.	.	.	.	.	.	.	.	.	.	.	.	.	.	.	.
				Effect	0.329609	.	.	.	.	.	.	.	.	.	.	.	.	.	.	.	.	.	.	.	.	.	.	.	.	.	.	.	.	.	.	.	.	.	.	.	.	.	.	.	.	.	.	.	.
-	chr29->S0313	chr8->FL0435	9	LOD	6.69307	.	.	.	.	.	.	.	.	.	.	4.08057	.	.	.	5.9094	.	.	.	.	.	.	.	.	.	.	.	.	.	.	.	.	4.26342	.	.	.	.	.	.	.	.	.	.	.	.
				Effect	0.0237022	.	.	.	.	.	.	.	.	.	.	-0.417218	.	.	.	0.646218	.	.	.	.	.	.	.	.	.	.	.	.	.	.	.	.	0.426455	.	.	.	.	.	.	.	.	.	.	.	.
-	chr29->S0313	chr17->FL0705	1	LOD	4.34252	.	.	.	.	.	.	.	.	.	.	.	.	.	.	.	.	.	.	.	.	.	.	.	.	.	.	.	.	.	.	.	.	.	.	.	.	.	.	.	.	.	.	.	.
				Effect	0.486122	.	.	.	.	.	.	.	.	.	.	.	.	.	.	.	.	.	.	.	.	.	.	.	.	.	.	.	.	.	.	.	.	.	.	.	.	.	.	.	.	.	.	.	.
-	chr29->S0313	chr17->FL1139	4	LOD	9.52418	.	.	.	.	.	.	.	.	.	.	.	.	.	.	.	.	.	.	.	.	.	.	.	.	.	.	.	.	.	.	.	3.71481	8.92436	.	.	.	.	.	13.0285	.	.	.	.	.
				Effect	-0.328211	.	.	.	.	.	.	.	.	.	.	.	.	.	.	.	.	.	.	.	.	.	.	.	.	.	.	.	.	.	.	.	-0.425892	0.749118	.	.	.	.	.	-0.81833	.	.	.	.	.
-	chr29->S0314	chr8->FL0435	36	LOD	5.26027	.	.	.	.	5.08408	.	8.33708	.	3.37004	.	.	.	5.01162	.	.	8.25736	3.21619	2.60724	3.71696	.	.	.	4.41863	.	5.87797	.	11.5919	.	.	2.92903	3.4732	.	4.68595	.	.	3.0506	.	.	2.64586	.	9.46181	.	.	3.74561
				Effect	0.0260373	.	.	.	.	-0.516924	.	-0.709857	.	0.358475	.	.	.	0.700037	.	.	-0.626173	0.411542	0.362907	0.361816	.	.	.	0.562147	.	-0.579574	.	-0.808242	.	.	0.403258	0.39026	.	0.504064	.	.	-0.45391	.	.	0.344854	.	-0.66048	.	.	0.406167
-	chr29->S0314	chr20->S2013	1	LOD	18.5042	.	.	.	.	.	.	.	.	.	.	.	.	.	.	.	.	.	.	.	.	.	.	.	.	.	.	.	.	.	.	.	.	.	.	.	.	.	.	.	.	.	.	.	.
				Effect	-0.866641	.	.	.	.	.	.	.	.	.	.	.	.	.	.	.	.	.	.	.	.	.	.	.	.	.	.	.	.	.	.	.	.	.	.	.	.	.	.	.	.	.	.	.	.
-	chr4->S0421	chr13->FL1226	1	LOD	2.99956	.	.	.	.	.	.	.	.	2.99956	.	.	.	.	.	.	.	.	.	.	.	.	.	.	.	.	.	.	.	.	.	.	.	.	.	.	.	.	.	.	.	.	.	.	.
				Effect	-0.339499	.	.	.	.	.	.	.	.	-0.339499	.	.	.	.	.	.	.	.	.	.	.	.	.	.	.	.	.	.	.	.	.	.	.	.	.	.	.	.	.	.	.	.	.	.	.
-	chr4->S0404	chr14->S1424	5	LOD	4.85993	.	.	.	.	.	.	.	.	.	.	.	.	.	.	.	.	.	.	.	.	.	.	.	.	.	.	.	.	.	.	.	.	.	.	.	.	.	.	.	.	.	.	.	.
				Effect	0.108024	.	.	.	.	.	.	.	.	.	.	.	.	.	.	.	.	.	.	.	.	.	.	.	.	.	.	.	.	.	.	.	.	.	.	.	.	.	.	.	.	.	.	.	.
-	chr4->S0404	chr16->FL1019	1	LOD	5.12875	.	.	.	.	.	.	.	.	.	.	.	.	.	.	.	.	.	.	.	.	.	.	.	.	.	.	.	.	.	.	.	.	.	.	.	.	.	.	.	.	.	.	.	.
				Effect	-0.425701	.	.	.	.	.	.	.	.	.	.	.	.	.	.	.	.	.	.	.	.	.	.	.	.	.	.	.	.	.	.	.	.	.	.	.	.	.	.	.	.	.	.	.	.
-	chr4->S0404	chr20->FL1218	3	LOD	3.72632	.	.	.	.	.	.	.	.	.	.	.	.	.	.	.	.	.	.	.	.	.	.	.	.	.	.	.	.	.	.	.	.	.	.	.	.	.	.	.	.	.	.	.	.
				Effect	-0.192888	.	.	.	.	.	.	.	.	.	.	.	.	.	.	.	.	.	.	.	.	.	.	.	.	.	.	.	.	.	.	.	.	.	.	.	.	.	.	.	.	.	.	.	.
-	chr4->S0405	chr6->S0601	1	LOD	2.61032	.	.	.	.	.	.	.	.	.	.	.	.	.	.	.	.	.	.	.	.	.	.	.	.	.	.	.	.	.	.	.	.	.	.	.	.	.	.	.	.	.	.	.	.
				Effect	-0.510908	.	.	.	.	.	.	.	.	.	.	.	.	.	.	.	.	.	.	.	.	.	.	.	.	.	.	.	.	.	.	.	.	.	.	.	.	.	.	.	.	.	.	.	.
-	chr4->S0405	chr8->S0816	2	LOD	3.51668	.	.	.	.	.	.	.	.	.	.	.	.	.	.	.	.	.	.	.	.	.	.	.	.	.	.	.	.	.	.	.	.	.	.	.	.	.	.	.	.	.	.	.	.
				Effect	-0.478139	.	.	.	.	.	.	.	.	.	.	.	.	.	.	.	.	.	.	.	.	.	.	.	.	.	.	.	.	.	.	.	.	.	.	.	.	.	.	.	.	.	.	.	.
-	chr4->S0405	chr14->S1424	15	LOD	5.69283	.	.	6.70973	.	.	10.0158	.	.	.	.	3.41808	.	.	.	8.60156	.	6.48903	.	6.64829	6.09226	.	.	.	.	.	.	.	.	.	.	.	.	.	.	.	2.42189	.	.	.	.	.	.	.	.
				Effect	0.128408	.	.	-0.637077	.	.	0.76415	.	.	.	.	0.388215	.	.	.	-0.766802	.	0.604111	.	0.482094	0.588401	.	.	.	.	.	.	.	.	.	.	.	.	.	.	.	-0.380213	.	.	.	.	.	.	.	.
-	chr4->S0405	chr18->S1810	1	LOD	2.51368	.	.	.	.	.	.	.	.	.	.	.	.	.	.	.	.	.	.	.	.	.	.	.	.	.	.	.	.	.	.	.	.	.	.	.	.	.	.	.	.	.	.	.	.
				Effect	0.351027	.	.	.	.	.	.	.	.	.	.	.	.	.	.	.	.	.	.	.	.	.	.	.	.	.	.	.	.	.	.	.	.	.	.	.	.	.	.	.	.	.	.	.	.
-	chr4->S0405	chr18->S1816	1	LOD	2.54813	.	2.54813	.	.	.	.	.	.	.	.	.	.	.	.	.	.	.	.	.	.	.	.	.	.	.	.	.	.	.	.	.	.	.	.	.	.	.	.	.	.	.	.	.	.
				Effect	0.343261	.	0.343261	.	.	.	.	.	.	.	.	.	.	.	.	.	.	.	.	.	.	.	.	.	.	.	.	.	.	.	.	.	.	.	.	.	.	.	.	.	.	.	.	.	.
-	chr6->S0601	chr6->S0609	1	LOD	3.2952	.	.	.	.	.	.	.	.	.	.	.	.	.	.	.	.	.	.	.	.	.	3.2952	.	.	.	.	.	.	.	.	.	.	.	.	.	.	.	.	.	.	.	.	.	.
				Effect	-0.385278	.	.	.	.	.	.	.	.	.	.	.	.	.	.	.	.	.	.	.	.	.	-0.385278	.	.	.	.	.	.	.	.	.	.	.	.	.	.	.	.	.	.	.	.	.	.
-	chr6->S0601	chr17->S1701	3	LOD	3.58974	.	.	.	.	.	.	.	.	.	.	.	.	.	.	.	.	.	.	.	.	.	.	3.72349	.	.	.	.	.	.	.	.	.	.	4.10632	.	.	.	.	.	.	.	.	.	.
				Effect	0.438229	.	.	.	.	.	.	.	.	.	.	.	.	.	.	.	.	.	.	.	.	.	.	0.501546	.	.	.	.	.	.	.	.	.	.	0.465485	.	.	.	.	.	.	.	.	.	.
-	chr6->S0601	chr20->S2002	25	LOD	3.87446	.	.	.	3.49356	.	2.07994	.	4.92511	.	.	5.43415	.	.	.	2.70834	4.53428	4.21772	.	.	.	.	.	.	.	.	.	.	.	.	2.27844	.	.	.	2.20523	.	.	.	.	.	.	.	.	3.22604	.
				Effect	0.0806018	.	.	.	0.521436	.	-0.311301	.	0.425741	.	.	0.473425	.	.	.	0.415905	0.453591	0.463155	.	.	.	.	.	.	.	.	.	.	.	.	0.357345	.	.	.	0.339851	.	.	.	.	.	.	.	.	-0.387915	.
-	chr6->S0607	chr16->FL1222	2	LOD	2.35437	.	.	.	.	.	.	.	.	.	.	.	.	.	.	.	.	.	.	.	.	.	.	.	.	.	.	.	.	.	.	.	.	.	.	.	.	.	.	.	.	.	.	.	.
				Effect	0.334247	.	.	.	.	.	.	.	.	.	.	.	.	.	.	.	.	.	.	.	.	.	.	.	.	.	.	.	.	.	.	.	.	.	.	.	.	.	.	.	.	.	.	.	.
-	chr6->S0607	chr23->S2309	1	LOD	9.53691	.	.	.	.	.	.	.	.	.	.	.	.	.	.	.	.	.	.	.	.	.	.	.	.	.	.	.	.	.	.	.	.	.	.	.	.	.	.	.	.	.	.	.	.
				Effect	-0.696592	.	.	.	.	.	.	.	.	.	.	.	.	.	.	.	.	.	.	.	.	.	.	.	.	.	.	.	.	.	.	.	.	.	.	.	.	.	.	.	.	.	.	.	.
-	chr6->FL1251	chr17->FL1139	25	LOD	4.44151	.	.	.	3.33603	.	4.72509	.	2.84082	.	.	6.57569	.	.	.	.	.	.	.	5.1901	.	2.00633	.	.	.	2.14791	.	.	.	8.57807	2.34276	.	.	.	4.22904	.	.	.	.	.	.	.	.	.	.
				Effect	-0.0348849	.	.	.	0.48201	.	0.490541	.	-0.339182	.	.	-0.566892	.	.	.	.	.	.	.	0.419619	.	-0.356216	.	.	.	0.322371	.	.	.	-0.648215	-0.365869	.	.	.	-0.494029	.	.	.	.	.	.	.	.	.	.
-	chr6->FL1251	chr18->S1816	1	LOD	2.40194	.	.	.	.	.	.	.	.	.	.	.	.	.	.	.	.	.	.	.	.	.	.	.	.	.	.	.	.	.	.	.	.	.	.	.	.	.	.	.	.	.	.	.	.
				Effect	0.407257	.	.	.	.	.	.	.	.	.	.	.	.	.	.	.	.	.	.	.	.	.	.	.	.	.	.	.	.	.	.	.	.	.	.	.	.	.	.	.	.	.	.	.	.
-	chr6->FL1251	chr20->S2002	1	LOD	5.40898	.	.	.	.	.	.	.	.	.	.	.	.	.	.	.	.	.	.	.	.	.	.	.	.	.	.	.	.	.	.	.	.	.	.	.	.	.	.	.	.	.	.	.	.
				Effect	0.464285	.	.	.	.	.	.	.	.	.	.	.	.	.	.	.	.	.	.	.	.	.	.	.	.	.	.	.	.	.	.	.	.	.	.	.	.	.	.	.	.	.	.	.	.
-	chr6->FL1251	chr20->S2013	1	LOD	3.05909	.	.	.	.	.	.	.	.	.	.	.	.	.	.	.	.	.	.	.	.	.	.	.	.	.	.	.	.	.	.	.	.	.	.	.	.	.	.	.	.	.	.	.	.
				Effect	0.332029	.	.	.	.	.	.	.	.	.	.	.	.	.	.	.	.	.	.	.	.	.	.	.	.	.	.	.	.	.	.	.	.	.	.	.	.	.	.	.	.	.	.	.	.
-	chr6->FL1251	chr20->FL0425	1	LOD	2.28051	.	.	.	.	.	.	.	.	.	.	.	.	.	.	.	.	.	.	.	.	.	.	.	.	.	.	.	.	.	.	.	.	.	.	.	.	.	.	.	.	.	.	.	.
				Effect	0.308447	.	.	.	.	.	.	.	.	.	.	.	.	.	.	.	.	.	.	.	.	.	.	.	.	.	.	.	.	.	.	.	.	.	.	.	.	.	.	.	.	.	.	.	.
-	chr6->FL1251	chr23->FL1203	1	LOD	2.28908	.	.	.	.	.	.	.	.	.	.	.	.	.	.	.	.	.	.	.	.	.	.	.	.	.	.	.	.	.	.	.	.	.	.	.	.	.	.	.	.	.	.	.	.
				Effect	-0.435907	.	.	.	.	.	.	.	.	.	.	.	.	.	.	.	.	.	.	.	.	.	.	.	.	.	.	.	.	.	.	.	.	.	.	.	.	.	.	.	.	.	.	.	.
-	chr6->FL1251	chr28->S2807	4	LOD	4.02424	.	.	.	.	.	.	.	.	.	.	.	.	.	.	4.16745	.	.	.	.	.	.	.	.	.	.	.	.	.	.	.	.	.	.	.	.	2.64181	.	.	.	.	.	.	.	.
				Effect	0.265116	.	.	.	.	.	.	.	.	.	.	.	.	.	.	0.531662	.	.	.	.	.	.	.	.	.	.	.	.	.	.	.	.	.	.	.	.	-0.404788	.	.	.	.	.	.	.	.
-	chr6->S0609	chr8->S0809	4	LOD	4.0089	.	.	.	.	.	.	.	.	.	.	.	.	.	.	.	.	.	.	.	.	.	.	.	.	.	.	.	.	.	.	.	.	4.5503	.	.	.	.	.	.	.	.	.	.	.
				Effect	0.0439193	.	.	.	.	.	.	.	.	.	.	.	.	.	.	.	.	.	.	.	.	.	.	.	.	.	.	.	.	.	.	.	.	-0.508665	.	.	.	.	.	.	.	.	.	.	.
-	chr6->S0609	chr11->S1136	27	LOD	4.94336	.	.	.	.	3.60021	7.42265	.	.	.	.	2.74097	.	.	.	.	2.22341	.	4.7224	6.261	.	.	4.09218	.	.	.	.	.	.	3.80502	.	5.53983	2.16164	.	.	.	4.49433	.	.	.	6.15166	4.21535	.	.	.
				Effect	-0.168326	.	.	.	.	-0.420896	-0.613427	.	.	.	.	0.342837	.	.	.	.	0.302664	.	-0.519496	-0.494213	.	.	-0.416694	.	.	.	.	.	.	0.409385	.	0.494584	-0.3046	.	.	.	-0.544921	.	.	.	-0.546808	0.431954	.	.	.
-	chr6->S0609	chr11->FL1107	1	LOD	2.66564	.	.	.	.	.	.	.	.	.	.	.	.	.	.	.	.	.	.	.	.	.	.	.	.	.	.	.	.	.	.	.	.	.	.	.	.	.	.	.	.	.	.	.	.
				Effect	-0.360683	.	.	.	.	.	.	.	.	.	.	.	.	.	.	.	.	.	.	.	.	.	.	.	.	.	.	.	.	.	.	.	.	.	.	.	.	.	.	.	.	.	.	.	.
-	chr6->S0609	chr11->S1124	1	LOD	4.34259	.	.	.	.	.	.	.	.	.	.	.	.	.	.	.	.	.	.	.	.	.	.	.	.	.	.	.	.	.	.	.	.	.	.	.	.	.	.	.	.	.	.	.	.
				Effect	0.342683	.	.	.	.	.	.	.	.	.	.	.	.	.	.	.	.	.	.	.	.	.	.	.	.	.	.	.	.	.	.	.	.	.	.	.	.	.	.	.	.	.	.	.	.
-	chr6->S0609	chr18->S1816	1	LOD	4.06692	.	.	.	.	.	.	4.06692	.	.	.	.	.	.	.	.	.	.	.	.	.	.	.	.	.	.	.	.	.	.	.	.	.	.	.	.	.	.	.	.	.	.	.	.	.
				Effect	0.47686	.	.	.	.	.	.	0.47686	.	.	.	.	.	.	.	.	.	.	.	.	.	.	.	.	.	.	.	.	.	.	.	.	.	.	.	.	.	.	.	.	.	.	.	.	.
-	chr6->S0609	chr25->FL1269	2	LOD	2.59692	.	.	.	.	.	.	.	.	.	.	.	.	.	.	.	.	.	.	.	.	.	.	.	.	.	.	.	.	.	.	.	.	.	.	.	.	.	.	.	.	.	.	.	.
				Effect	0.375719	.	.	.	.	.	.	.	.	.	.	.	.	.	.	.	.	.	.	.	.	.	.	.	.	.	.	.	.	.	.	.	.	.	.	.	.	.	.	.	.	.	.	.	.
-	chr8->FL0435	chr8->S0816	1	LOD	7.63842	.	.	.	.	.	.	.	.	.	.	.	.	.	.	.	.	.	.	.	.	.	.	.	.	.	.	.	.	.	.	.	.	.	.	.	.	.	.	.	.	.	.	.	.
				Effect	-0.637245	.	.	.	.	.	.	.	.	.	.	.	.	.	.	.	.	.	.	.	.	.	.	.	.	.	.	.	.	.	.	.	.	.	.	.	.	.	.	.	.	.	.	.	.
-	chr8->FL0435	chr8->S0817	70	LOD	4.28034	3.85714	4.0919	2.99372	.	5.60312	2.19304	.	3.87008	3.75207	.	7.78334	4.1969	3.00206	.	2.36942	5.97475	9.87509	4.15356	2.46893	.	.	3.25105	5.36813	2.25373	3.85829	5.16721	.	3.88956	2.87226	.	.	.	.	4.15479	2.23571	.	5.2476	2.83676	2.09049	.	6.11981	.	.	2.91279
				Effect	-0.126563	0.441331	0.436492	-0.403281	.	0.539692	-0.331692	.	-0.37681	-0.390347	.	-0.584159	0.477918	0.415057	.	0.385041	-0.50256	-0.766769	-0.491244	-0.293802	.	.	0.370673	-0.609207	0.380238	-0.431766	-0.491851	.	0.461308	0.362652	.	.	.	.	-0.467091	-0.339945	.	0.569208	-0.401612	0.299812	.	-0.527629	.	.	-0.347431
-	chr8->FL0435	chr11->FL1224	1	LOD	4.95814	.	.	.	.	.	.	.	.	.	.	.	.	.	.	.	.	.	.	4.95814	.	.	.	.	.	.	.	.	.	.	.	.	.	.	.	.	.	.	.	.	.	.	.	.	.
				Effect	0.420451	.	.	.	.	.	.	.	.	.	.	.	.	.	.	.	.	.	.	0.420451	.	.	.	.	.	.	.	.	.	.	.	.	.	.	.	.	.	.	.	.	.	.	.	.	.
-	chr8->FL0435	chr13->FL0333	16	LOD	3.9592	5.49372	.	.	.	.	3.05733	.	.	.	.	.	.	.	.	.	2.76752	.	.	.	6.7652	.	.	.	.	.	.	.	.	2.99884	.	3.56885	.	.	.	.	.	.	.	.	.	4.02671	.	.	2.39566
				Effect	0.120301	-0.527581	.	.	.	.	0.382089	.	.	.	.	.	.	.	.	.	0.335111	.	.	.	-0.66011	.	.	.	.	.	.	.	.	0.371265	.	0.394606	.	.	.	.	.	.	.	.	.	0.433369	.	.	-0.316893
-	chr8->FL0435	chr13->FL1060	1	LOD	14.7572	.	.	.	.	.	.	.	.	.	.	.	.	.	.	.	.	.	.	.	.	.	.	.	.	.	.	.	.	.	.	.	.	.	.	.	.	.	.	.	.	.	.	.	.
				Effect	-0.682925	.	.	.	.	.	.	.	.	.	.	.	.	.	.	.	.	.	.	.	.	.	.	.	.	.	.	.	.	.	.	.	.	.	.	.	.	.	.	.	.	.	.	.	.
-	chr8->FL0435	chr13->FL1226	1	LOD	3.96641	.	.	.	.	.	.	.	.	.	.	.	.	.	.	.	.	.	.	.	.	.	.	.	.	.	.	.	.	.	.	.	.	.	.	.	.	.	.	.	.	.	.	.	.
				Effect	0.441741	.	.	.	.	.	.	.	.	.	.	.	.	.	.	.	.	.	.	.	.	.	.	.	.	.	.	.	.	.	.	.	.	.	.	.	.	.	.	.	.	.	.	.	.
-	chr8->FL0435	chr16->S1606	8	LOD	3.64959	.	.	.	.	2.9282	.	.	.	.	.	.	.	.	.	.	.	.	.	.	.	.	3.71595	.	.	5.94248	.	.	.	3.59499	.	.	.	.	.	.	.	.	.	.	.	.	.	.	.
				Effect	-0.108501	.	.	.	.	-0.392291	.	.	.	.	.	.	.	.	.	.	.	.	.	.	.	.	0.402195	.	.	-0.546185	.	.	.	0.46138	.	.	.	.	.	.	.	.	.	.	.	.	.	.	.
-	chr8->FL0435	chr16->FL1222	19	LOD	4.66566	.	.	3.08773	.	.	.	.	.	3.64922	.	.	.	4.16553	.	.	3.11046	4.30936	.	.	.	.	.	.	.	.	.	.	.	.	.	.	4.43576	.	.	3.93264	.	.	.	8.43327	.	.	.	.	.
				Effect	-0.0393898	.	.	0.411213	.	.	.	.	.	0.367393	.	.	.	-0.473524	.	.	-0.366663	-0.484091	.	.	.	.	.	.	.	.	.	.	.	.	.	.	0.424181	.	.	0.460853	.	.	.	-0.628155	.	.	.	.	.
-	chr8->FL0435	chr16->S1612	5	LOD	3.21743	.	.	.	.	.	.	.	.	.	.	.	.	.	.	.	.	.	.	2.61468	.	.	.	.	.	.	.	.	.	.	.	.	.	.	.	.	.	3.7012	.	.	.	.	.	.	.
				Effect	-0.126032	.	.	.	.	.	.	.	.	.	.	.	.	.	.	.	.	.	.	0.29936	.	.	.	.	.	.	.	.	.	.	.	.	.	.	.	.	.	-0.483321	.	.	.	.	.	.	.
-	chr8->FL0435	chr16->FL1019	2	LOD	3.14855	.	.	.	.	.	.	.	.	.	.	.	.	.	.	.	.	.	2.68928	.	.	.	.	.	.	.	.	.	.	.	.	.	.	.	.	.	.	.	.	.	.	.	.	.	.
				Effect	0.347568	.	.	.	.	.	.	.	.	.	.	.	.	.	.	.	.	.	0.381163	.	.	.	.	.	.	.	.	.	.	.	.	.	.	.	.	.	.	.	.	.	.	.	.	.	.
-	chr8->FL0435	chr17->FL0705	16	LOD	4.58369	.	.	.	.	9.88766	.	.	.	.	.	2.31846	.	.	.	.	.	.	2.36412	.	.	6.6858	.	.	.	.	.	.	.	4.94628	.	.	.	3.15164	.	.	.	.	.	.	5.68417	.	.	.	.
				Effect	-0.162583	.	.	.	.	0.732181	.	.	.	.	.	-0.310227	.	.	.	.	.	.	0.350627	.	.	-0.628068	.	.	.	.	.	.	.	-0.467495	.	.	.	-0.406264	.	.	.	.	.	.	-0.51785	.	.	.	.
-	chr8->FL0435	chr17->FL1139	23	LOD	5.11599	4.40499	6.72472	.	.	.	.	.	.	.	.	.	.	.	.	.	.	.	.	4.93805	.	.	.	.	.	.	.	.	.	.	.	.	3.58742	.	.	.	.	3.36822	7.99174	3.08736	.	.	.	.	.
				Effect	-0.130602	-0.460994	-0.572649	.	.	.	.	.	.	.	.	.	.	.	.	.	.	.	.	-0.41581	.	.	.	.	.	.	.	.	.	.	.	.	-0.390015	.	.	.	.	0.448393	0.710293	0.380743	.	.	.	.	.
-	chr8->FL0435	chr21->S2111	71	LOD	4.25762	4.40343	2.88756	4.47154	.	3.68018	4.62572	4.15405	4.81144	6.83639	.	2.2992	3.47263	.	.	5.19959	2.52493	.	3.21635	3.2513	2.5019	.	.	.	5.04959	2.2029	2.52671	4.05511	4.26837	2.36794	2.4544	5.30144	2.08848	.	.	5.88796	.	4.92179	4.48468	3.78325	3.74453	.	2.21225	5.86402	.
				Effect	-0.0670702	0.481018	0.382323	-0.500376	.	-0.421231	0.484174	0.478968	-0.456197	-0.522719	.	0.318888	-0.43383	.	.	-0.578139	0.32763	.	-0.418024	0.347749	-0.376115	.	.	.	-0.567123	0.323165	0.337764	0.42283	-0.470391	0.332502	0.370771	-0.484485	0.290325	.	.	-0.547438	.	0.538908	0.512825	-0.415758	0.418755	.	-0.320386	0.52311	.
-	chr8->FL0435	chr23->FL0903	2	LOD	3.83077	.	.	.	.	.	.	.	.	.	.	.	.	.	.	.	.	.	.	.	.	.	.	.	.	.	.	.	.	.	.	.	.	.	.	.	.	.	.	.	.	.	.	.	.
				Effect	0.0208088	.	.	.	.	.	.	.	.	.	.	.	.	.	.	.	.	.	.	.	.	.	.	.	.	.	.	.	.	.	.	.	.	.	.	.	.	.	.	.	.	.	.	.	.
-	chr8->FL0435	chr24->S2404	3	LOD	3.91915	.	.	.	.	.	.	.	.	.	.	2.80777	.	.	.	.	.	.	.	.	.	.	.	.	.	.	.	.	.	.	.	.	.	.	.	.	.	.	.	.	.	4.09969	.	.	.
				Effect	0.185547	.	.	.	.	.	.	.	.	.	.	-0.344578	.	.	.	.	.	.	.	.	.	.	.	.	.	.	.	.	.	.	.	.	.	.	.	.	.	.	.	.	.	0.435718	.	.	.
-	chr8->FL0435	chr24->S2405	18	LOD	3.04061	.	2.60718	.	.	.	.	2.40457	.	.	.	.	.	.	.	.	.	.	.	.	.	.	.	.	.	.	.	2.13449	.	3.58985	3.26773	.	.	.	.	.	.	.	.	2.22969	.	.	.	.	3.38313
				Effect	-0.0565312	.	0.362462	.	.	.	.	-0.355235	.	.	.	.	.	.	.	.	.	.	.	.	.	.	.	.	.	.	.	-0.300925	.	-0.411974	-0.422654	.	.	.	.	.	.	.	.	0.312222	.	.	.	.	-0.376409
-	chr8->FL0435	chr27->FL0112	8	LOD	3.06965	.	.	2.45639	.	.	.	3.34518	3.68127	.	.	.	.	.	.	.	.	.	.	.	.	.	.	.	.	.	.	.	.	.	.	.	.	.	.	.	.	.	.	.	.	.	.	.	.
				Effect	-0.118466	.	.	0.352922	.	.	.	-0.412518	-0.371427	.	.	.	.	.	.	.	.	.	.	.	.	.	.	.	.	.	.	.	.	.	.	.	.	.	.	.	.	.	.	.	.	.	.	.	.
-	chr8->S0804	chr8->S0809	7	LOD	2.77229	.	.	.	.	.	.	.	.	.	.	.	.	2.58504	.	.	.	.	.	.	.	.	.	.	.	.	.	.	.	.	.	.	.	.	.	.	.	.	.	.	.	.	.	.	.
				Effect	0.0263727	.	.	.	.	.	.	.	.	.	.	.	.	-0.381358	.	.	.	.	.	.	.	.	.	.	.	.	.	.	.	.	.	.	.	.	.	.	.	.	.	.	.	.	.	.	.
-	chr8->S0804	chr11->S1106	2	LOD	3.40244	.	4.23284	.	.	.	.	.	.	.	.	.	.	.	.	.	.	.	.	.	.	.	.	.	.	.	.	.	.	.	.	.	.	.	.	.	.	.	.	2.57203	.	.	.	.	.
				Effect	0.389737	.	0.439742	.	.	.	.	.	.	.	.	.	.	.	.	.	.	.	.	.	.	.	.	.	.	.	.	.	.	.	.	.	.	.	.	.	.	.	.	0.339732	.	.	.	.	.
-	chr8->S0804	chr17->S1701	18	LOD	2.83174	.	.	.	.	3.4255	.	.	.	2.12327	.	.	.	.	.	2.2314	2.57923	.	.	.	.	4.94429	.	.	.	.	.	2.26967	2.20834	2.64039	.	.	.	.	.	2.61882	.	.	.	.	.	2.17878	.	.	.
				Effect	-0.22832	.	.	.	.	0.410008	.	.	.	-0.286829	.	.	.	.	.	-0.378529	-0.325687	.	.	.	.	-0.544761	.	.	.	.	.	-0.312909	-0.351849	-0.353798	.	.	.	.	.	-0.364136	.	.	.	.	.	-0.316348	.	.	.
-	chr8->S0804	chr17->FL0705	14	LOD	5.08221	.	.	.	.	.	8.62453	.	8.19112	.	.	.	5.43888	.	.	.	.	.	.	.	.	.	.	.	2.90349	.	.	.	.	.	.	.	.	.	2.44121	.	.	.	.	.	.	.	.	.	.
				Effect	0.0544613	.	.	.	.	.	-0.665195	.	0.578043	.	.	.	0.550319	.	.	.	.	.	.	.	.	.	.	.	-0.428142	.	.	.	.	.	.	.	.	.	0.349219	.	.	.	.	.	.	.	.	.	.
-	chr8->S0809	chr13->S1312	1	LOD	2.07576	.	.	.	.	.	.	.	.	.	.	.	.	.	.	.	.	.	.	.	.	.	.	.	.	.	.	.	.	.	.	.	.	.	.	.	.	.	.	.	.	.	.	.	.
				Effect	-0.360058	.	.	.	.	.	.	.	.	.	.	.	.	.	.	.	.	.	.	.	.	.	.	.	.	.	.	.	.	.	.	.	.	.	.	.	.	.	.	.	.	.	.	.	.
-	chr8->S0816	chr16->FL1222	2	LOD	2.69672	.	2.24533	.	.	.	.	.	.	.	.	.	.	.	.	.	.	.	.	.	.	.	.	.	.	.	.	.	.	.	.	.	.	.	.	.	.	.	.	.	.	.	.	.	.
				Effect	-0.400597	.	-0.344511	.	.	.	.	.	.	.	.	.	.	.	.	.	.	.	.	.	.	.	.	.	.	.	.	.	.	.	.	.	.	.	.	.	.	.	.	.	.	.	.	.	.
-	chr8->S0816	chr16->FL1019	2	LOD	2.81523	.	.	.	.	.	.	.	.	.	.	.	.	.	.	.	.	.	.	.	.	.	.	.	.	.	.	.	.	.	.	.	.	.	.	.	.	.	.	.	.	.	.	.	.
				Effect	-0.316235	.	.	.	.	.	.	.	.	.	.	.	.	.	.	.	.	.	.	.	.	.	.	.	.	.	.	.	.	.	.	.	.	.	.	.	.	.	.	.	.	.	.	.	.
-	chr8->S0816	chr20->S2013	1	LOD	2.82394	.	.	.	.	.	.	.	.	.	.	.	.	.	.	.	.	.	.	.	.	.	.	.	.	.	.	.	.	.	.	.	.	.	.	.	.	.	.	.	.	.	.	.	.
				Effect	-0.34308	.	.	.	.	.	.	.	.	.	.	.	.	.	.	.	.	.	.	.	.	.	.	.	.	.	.	.	.	.	.	.	.	.	.	.	.	.	.	.	.	.	.	.	.
-	chr8->S0816	chr23->FL1232	2	LOD	3.79856	.	.	.	.	.	.	.	.	.	.	.	.	.	.	.	.	.	.	.	.	.	.	.	.	.	.	.	.	.	.	.	.	.	.	.	.	.	.	.	.	.	.	.	.
				Effect	-0.0795627	.	.	.	.	.	.	.	.	.	.	.	.	.	.	.	.	.	.	.	.	.	.	.	.	.	.	.	.	.	.	.	.	.	.	.	.	.	.	.	.	.	.	.	.
-	chr8->S0817	chr8->FL1277	2	LOD	2.51186	.	.	.	.	.	.	.	.	.	.	.	.	.	.	.	.	.	.	.	.	.	.	.	.	.	.	.	.	.	.	.	.	.	.	.	.	.	.	.	.	.	2.04978	.	.
				Effect	-0.00689712	.	.	.	.	.	.	.	.	.	.	.	.	.	.	.	.	.	.	.	.	.	.	.	.	.	.	.	.	.	.	.	.	.	.	.	.	.	.	.	.	.	-0.325927	.	.
-	chr8->S0817	chr13->S1312	4	LOD	3.74055	.	.	.	.	.	.	.	.	.	.	.	.	.	.	.	.	.	.	.	.	.	3.8995	.	.	.	.	.	.	.	.	.	.	.	.	.	.	2.45648	.	.	.	.	.	.	.
				Effect	0.204924	.	.	.	.	.	.	.	.	.	.	.	.	.	.	.	.	.	.	.	.	.	-0.416402	.	.	.	.	.	.	.	.	.	.	.	.	.	.	0.390434	.	.	.	.	.	.	.
-	chr8->S0817	chr16->FL1019	1	LOD	3.61964	.	.	.	.	.	.	.	.	.	.	.	.	.	.	.	.	.	.	.	.	.	.	.	.	.	.	.	.	.	.	3.61964	.	.	.	.	.	.	.	.	.	.	.	.	.
				Effect	-0.400284	.	.	.	.	.	.	.	.	.	.	.	.	.	.	.	.	.	.	.	.	.	.	.	.	.	.	.	.	.	.	-0.400284	.	.	.	.	.	.	.	.	.	.	.	.	.
-	chr8->S0817	chr21->S2111	3	LOD	2.23877	.	.	.	.	.	.	.	.	.	.	.	.	.	.	.	.	.	.	.	.	.	.	.	.	.	.	.	.	.	.	.	.	.	.	.	.	.	2.18237	.	.	.	.	.	.
				Effect	-0.106116	.	.	.	.	.	.	.	.	.	.	.	.	.	.	.	.	.	.	.	.	.	.	.	.	.	.	.	.	.	.	.	.	.	.	.	.	.	-0.368223	.	.	.	.	.	.
-	chr8->S0817	chr21->S2114	1	LOD	2.26724	.	.	.	.	.	.	.	.	.	.	.	.	.	.	.	.	.	.	.	.	.	.	.	.	.	.	.	.	.	.	.	.	.	.	.	.	.	.	.	.	.	.	.	.
				Effect	0.311006	.	.	.	.	.	.	.	.	.	.	.	.	.	.	.	.	.	.	.	.	.	.	.	.	.	.	.	.	.	.	.	.	.	.	.	.	.	.	.	.	.	.	.	.
-	chr8->S0817	chr23->FL0903	9	LOD	3.47491	.	.	.	.	.	.	.	2.36217	.	.	.	.	.	.	.	.	.	.	.	.	.	.	.	.	.	.	.	.	.	5.20368	.	.	.	2.99123	.	.	.	.	.	.	.	.	.	4.45782
				Effect	-0.103996	.	.	.	.	.	.	.	0.305017	.	.	.	.	.	.	.	.	.	.	.	.	.	.	.	.	.	.	.	.	.	-0.555217	.	.	.	0.39607	.	.	.	.	.	.	.	.	.	-0.436223
-	chr8->S0817	chr23->FL1203	6	LOD	3.36098	.	4.26438	5.08575	.	2.045	.	.	.	.	.	.	.	.	.	.	.	.	.	.	.	.	2.28145	.	.	.	.	.	.	.	.	3.64671	.	.	.	.	.	.	.	.	.	.	.	.	.
				Effect	-0.118841	.	0.468133	-0.541216	.	0.365597	.	.	.	.	.	.	.	.	.	.	.	.	.	.	.	.	-0.315479	.	.	.	.	.	.	.	.	-0.391172	.	.	.	.	.	.	.	.	.	.	.	.	.
-	chr8->S0817	chr23->FL1232	4	LOD	3.1483	.	.	.	.	.	.	.	.	.	.	.	.	.	.	.	.	2.01887	.	.	.	.	.	.	.	.	.	.	.	.	.	.	.	.	.	.	.	.	.	.	.	.	.	.	.
				Effect	-0.0230563	.	.	.	.	.	.	.	.	.	.	.	.	.	.	.	.	0.315633	.	.	.	.	.	.	.	.	.	.	.	.	.	.	.	.	.	.	.	.	.	.	.	.	.	.	.
-	chr8->S0817	chr23->FL1052	1	LOD	2.52074	.	.	.	.	.	.	.	.	.	.	.	.	.	.	.	.	.	.	.	.	.	.	.	.	.	.	.	.	.	.	.	.	.	.	.	.	.	.	.	.	.	.	.	.
				Effect	-0.52053	.	.	.	.	.	.	.	.	.	.	.	.	.	.	.	.	.	.	.	.	.	.	.	.	.	.	.	.	.	.	.	.	.	.	.	.	.	.	.	.	.	.	.	.
-	chr8->S0817	chr28->S2807	4	LOD	2.81508	.	.	.	.	.	.	.	.	2.37212	2.77595	.	.	.	.	.	.	.	.	.	.	.	.	.	2.00879	.	.	.	.	.	.	.	.	.	.	.	.	.	.	.	.	.	.	.	.
				Effect	-0.223736	.	.	.	.	.	.	.	.	-0.303089	-0.405623	.	.	.	.	.	.	.	.	.	.	.	.	.	0.351865	.	.	.	.	.	.	.	.	.	.	.	.	.	.	.	.	.	.	.	.
-	chr8->S0817	chr28->FL0566	2	LOD	3.43011	.	.	.	.	4.74848	.	.	.	.	.	.	.	.	.	.	.	.	.	.	.	.	.	.	.	.	.	.	.	.	.	.	.	.	.	.	.	.	.	.	.	.	.	.	.
				Effect	-0.370413	.	.	.	.	-0.48966	.	.	.	.	.	.	.	.	.	.	.	.	.	.	.	.	.	.	.	.	.	.	.	.	.	.	.	.	.	.	.	.	.	.	.	.	.	.	.
-	chr8->FL1277	chr13->FL0333	4	LOD	3.01927	.	.	.	.	.	.	.	3.7562	.	.	.	.	.	.	.	.	.	.	.	.	.	.	.	.	.	.	.	.	.	.	.	.	.	2.52083	.	.	.	.	.	.	.	.	.	.
				Effect	-0.348186	.	.	.	.	.	.	.	-0.382081	.	.	.	.	.	.	.	.	.	.	.	.	.	.	.	.	.	.	.	.	.	.	.	.	.	-0.369567	.	.	.	.	.	.	.	.	.	.
-	chr8->FL1277	chr16->FL1222	5	LOD	4.46378	.	.	.	.	.	.	.	.	.	2.09783	.	.	.	.	.	.	.	.	.	.	.	.	.	.	.	.	.	.	8.28004	.	.	.	.	3.47752	.	.	.	.	.	.	.	.	.	.
				Effect	-0.205077	.	.	.	.	.	.	.	.	.	0.34079	.	.	.	.	.	.	.	.	.	.	.	.	.	.	.	.	.	.	-0.643624	.	.	.	.	-0.42922	.	.	.	.	.	.	.	.	.	.
-	chr8->FL1277	chr16->FL1019	2	LOD	2.6357	.	.	.	.	.	.	.	.	.	.	.	.	.	.	.	.	.	.	.	.	.	.	.	.	.	.	.	.	.	.	.	.	.	.	.	.	.	.	.	.	.	.	.	.
				Effect	-0.369844	.	.	.	.	.	.	.	.	.	.	.	.	.	.	.	.	.	.	.	.	.	.	.	.	.	.	.	.	.	.	.	.	.	.	.	.	.	.	.	.	.	.	.	.
-	chr8->FL1277	chr20->S2013	3	LOD	3.86423	.	.	.	.	.	.	.	.	.	.	.	.	.	.	.	.	.	.	.	.	.	.	.	.	.	.	.	.	.	.	.	.	.	.	.	.	.	.	.	.	.	.	.	.
				Effect	0.115162	.	.	.	.	.	.	.	.	.	.	.	.	.	.	.	.	.	.	.	.	.	.	.	.	.	.	.	.	.	.	.	.	.	.	.	.	.	.	.	.	.	.	.	.
-	chr8->FL1277	chr23->FL0903	1	LOD	2.95916	.	.	.	.	.	.	.	.	.	.	.	.	.	.	.	.	.	.	.	.	.	.	.	.	.	.	.	.	.	.	.	.	.	.	.	.	.	2.95916	.	.	.	.	.	.
				Effect	0.428996	.	.	.	.	.	.	.	.	.	.	.	.	.	.	.	.	.	.	.	.	.	.	.	.	.	.	.	.	.	.	.	.	.	.	.	.	.	0.428996	.	.	.	.	.	.
-	chr8->FL1277	chr23->S2309	4	LOD	2.22611	.	.	.	.	.	.	.	.	.	.	.	.	.	.	.	.	.	.	2.28563	.	.	.	.	.	.	.	.	.	.	.	.	.	.	.	.	.	.	.	.	.	.	.	.	.
				Effect	-0.311749	.	.	.	.	.	.	.	.	.	.	.	.	.	.	.	.	.	.	-0.295346	.	.	.	.	.	.	.	.	.	.	.	.	.	.	.	.	.	.	.	.	.	.	.	.	.
-	chr8->FL1277	chr27->FL0112	4	LOD	4.33282	.	.	.	.	.	.	.	.	.	.	.	.	.	.	.	.	.	.	.	.	.	.	.	.	.	.	.	.	.	.	.	.	.	.	.	.	.	.	.	.	.	.	.	.
				Effect	-0.0848307	.	.	.	.	.	.	.	.	.	.	.	.	.	.	.	.	.	.	.	.	.	.	.	.	.	.	.	.	.	.	.	.	.	.	.	.	.	.	.	.	.	.	.	.
-	chr11->S1106	chr12->S1215	1	LOD	4.39189	.	.	.	.	.	.	.	.	.	.	.	.	.	.	.	.	.	.	.	.	.	.	.	.	.	.	.	.	.	.	.	.	.	.	.	.	.	.	.	.	.	.	.	.
				Effect	-0.449763	.	.	.	.	.	.	.	.	.	.	.	.	.	.	.	.	.	.	.	.	.	.	.	.	.	.	.	.	.	.	.	.	.	.	.	.	.	.	.	.	.	.	.	.
-	chr11->S1106	chr13->FL1278	5	LOD	2.39165	.	.	.	.	.	.	.	.	.	.	.	.	.	.	.	.	.	.	2.34393	.	.	.	.	.	.	.	.	.	.	.	.	.	.	.	.	.	.	.	.	.	.	.	.	.
				Effect	-0.185209	.	.	.	.	.	.	.	.	.	.	.	.	.	.	.	.	.	.	-0.286279	.	.	.	.	.	.	.	.	.	.	.	.	.	.	.	.	.	.	.	.	.	.	.	.	.
-	chr11->S1106	chr23->S2304	2	LOD	2.2421	.	.	.	.	.	2.35719	.	.	.	.	.	.	.	.	.	.	.	.	.	.	.	.	.	.	.	.	.	.	.	.	.	.	.	.	.	.	.	.	.	.	.	.	.	.
				Effect	0.0236781	.	.	.	.	.	0.336796	.	.	.	.	.	.	.	.	.	.	.	.	.	.	.	.	.	.	.	.	.	.	.	.	.	.	.	.	.	.	.	.	.	.	.	.	.	.
-	chr11->S1106	chr27->S2710	1	LOD	3.10409	.	.	.	.	.	.	.	.	.	.	.	.	.	.	.	.	.	.	.	3.10409	.	.	.	.	.	.	.	.	.	.	.	.	.	.	.	.	.	.	.	.	.	.	.	.
				Effect	-0.516755	.	.	.	.	.	.	.	.	.	.	.	.	.	.	.	.	.	.	.	-0.516755	.	.	.	.	.	.	.	.	.	.	.	.	.	.	.	.	.	.	.	.	.	.	.	.
-	chr11->S1106	chr27->S2713	3	LOD	3.75799	.	.	.	.	.	.	.	.	.	.	.	.	.	.	.	.	.	.	.	.	.	.	.	.	.	.	.	.	.	.	.	.	.	.	.	.	.	.	.	.	.	.	.	.
				Effect	-0.445412	.	.	.	.	.	.	.	.	.	.	.	.	.	.	.	.	.	.	.	.	.	.	.	.	.	.	.	.	.	.	.	.	.	.	.	.	.	.	.	.	.	.	.	.
-	chr11->FL1224	chr18->S1816	1	LOD	3.76137	.	.	.	.	.	.	.	.	.	.	.	.	.	.	.	.	.	.	.	.	.	.	.	.	.	.	.	.	.	.	.	.	.	.	.	.	.	.	.	.	.	.	.	.
				Effect	-0.528456	.	.	.	.	.	.	.	.	.	.	.	.	.	.	.	.	.	.	.	.	.	.	.	.	.	.	.	.	.	.	.	.	.	.	.	.	.	.	.	.	.	.	.	.
-	chr11->FL1224	chr23->FL1232	1	LOD	2.44921	.	.	.	.	.	.	.	.	.	.	.	.	.	.	.	.	.	.	.	.	.	.	.	.	.	.	.	.	.	.	.	.	.	.	.	.	2.44921	.	.	.	.	.	.	.
				Effect	-0.379233	.	.	.	.	.	.	.	.	.	.	.	.	.	.	.	.	.	.	.	.	.	.	.	.	.	.	.	.	.	.	.	.	.	.	.	.	-0.379233	.	.	.	.	.	.	.
-	chr11->FL1224	chr28->S2807	1	LOD	2.20483	.	.	.	.	.	.	.	.	.	.	.	.	.	.	.	.	.	.	.	.	.	.	.	.	.	.	.	.	.	.	.	.	.	.	.	.	.	.	.	.	.	2.20483	.	.
				Effect	0.318505	.	.	.	.	.	.	.	.	.	.	.	.	.	.	.	.	.	.	.	.	.	.	.	.	.	.	.	.	.	.	.	.	.	.	.	.	.	.	.	.	.	0.318505	.	.
-	chr11->FL1224	chr28->FL0566	1	LOD	7.7367	.	.	.	.	.	.	.	.	.	.	.	.	.	.	.	.	.	.	.	.	.	.	.	.	.	.	.	.	.	.	.	.	.	.	.	.	.	.	.	.	.	.	.	.
				Effect	-0.583012	.	.	.	.	.	.	.	.	.	.	.	.	.	.	.	.	.	.	.	.	.	.	.	.	.	.	.	.	.	.	.	.	.	.	.	.	.	.	.	.	.	.	.	.
-	chr11->S1111	chr13->FL1278	1	LOD	2.00294	.	.	.	.	.	.	.	.	.	.	.	.	.	.	.	.	.	.	.	.	.	.	.	.	.	.	.	.	.	.	.	.	.	.	.	.	.	.	2.00294	.	.	.	.	.
				Effect	0.299408	.	.	.	.	.	.	.	.	.	.	.	.	.	.	.	.	.	.	.	.	.	.	.	.	.	.	.	.	.	.	.	.	.	.	.	.	.	.	0.299408	.	.	.	.	.
-	chr11->S1111	chr26->S2624	1	LOD	4.45204	.	.	.	.	.	.	.	.	.	.	.	.	.	.	.	.	.	.	.	.	.	.	.	.	.	.	.	.	.	.	.	.	.	.	.	.	.	.	.	.	.	.	.	.
				Effect	-0.513534	.	.	.	.	.	.	.	.	.	.	.	.	.	.	.	.	.	.	.	.	.	.	.	.	.	.	.	.	.	.	.	.	.	.	.	.	.	.	.	.	.	.	.	.
-	chr11->S1111	chr28->FL0566	5	LOD	3.80603	.	.	.	.	.	.	.	2.62491	.	.	5.98235	.	4.16554	.	.	.	.	.	.	.	.	.	.	.	.	.	.	.	.	.	.	.	.	.	.	.	.	.	.	.	.	.	.	.
				Effect	-0.27961	.	.	.	.	.	.	.	0.313372	.	.	-0.519634	.	-0.47912	.	.	.	.	.	.	.	.	.	.	.	.	.	.	.	.	.	.	.	.	.	.	.	.	.	.	.	.	.	.	.
-	chr11->S1136	chr13->FL0649	1	LOD	2.40363	.	.	.	.	.	.	.	.	.	.	.	.	.	.	2.40363	.	.	.	.	.	.	.	.	.	.	.	.	.	.	.	.	.	.	.	.	.	.	.	.	.	.	.	.	.
				Effect	-0.402877	.	.	.	.	.	.	.	.	.	.	.	.	.	.	-0.402877	.	.	.	.	.	.	.	.	.	.	.	.	.	.	.	.	.	.	.	.	.	.	.	.	.	.	.	.	.
-	chr11->S1136	chr20->S2002	4	LOD	4.0015	.	.	.	.	.	.	.	.	.	.	.	.	.	.	.	.	.	.	.	.	.	.	.	.	.	.	3.0932	.	.	.	.	.	.	.	.	.	.	.	.	.	.	.	.	.
				Effect	-0.234525	.	.	.	.	.	.	.	.	.	.	.	.	.	.	.	.	.	.	.	.	.	.	.	.	.	.	-0.363143	.	.	.	.	.	.	.	.	.	.	.	.	.	.	.	.	.
-	chr11->S1136	chr23->FL1232	1	LOD	2.01874	.	.	.	.	.	.	.	.	.	.	.	.	.	.	.	.	.	.	.	.	.	.	.	.	.	.	.	.	.	.	.	.	.	.	.	.	.	.	.	.	.	.	.	.
				Effect	0.288351	.	.	.	.	.	.	.	.	.	.	.	.	.	.	.	.	.	.	.	.	.	.	.	.	.	.	.	.	.	.	.	.	.	.	.	.	.	.	.	.	.	.	.	.
-	chr11->FL1107	chr14->S1424	1	LOD	2.07533	.	.	.	.	.	.	.	.	.	.	.	.	.	.	.	.	.	.	.	.	.	.	.	.	.	.	.	.	.	.	.	.	.	.	.	.	.	.	.	.	.	.	.	2.07533
				Effect	0.291195	.	.	.	.	.	.	.	.	.	.	.	.	.	.	.	.	.	.	.	.	.	.	.	.	.	.	.	.	.	.	.	.	.	.	.	.	.	.	.	.	.	.	.	0.291195
-	chr11->FL1107	chr20->FL0425	1	LOD	2.49634	.	.	.	.	.	.	.	.	.	.	.	.	.	.	.	.	.	.	.	.	.	.	.	.	.	.	.	.	.	.	.	.	.	.	.	.	.	.	.	.	.	.	.	.
				Effect	-0.427299	.	.	.	.	.	.	.	.	.	.	.	.	.	.	.	.	.	.	.	.	.	.	.	.	.	.	.	.	.	.	.	.	.	.	.	.	.	.	.	.	.	.	.	.
-	chr11->S1124	chr20->S2002	9	LOD	4.11392	.	.	.	.	.	.	.	.	.	.	.	.	.	.	.	.	.	.	5.59167	.	.	.	.	.	.	.	.	.	.	.	.	.	.	.	.	.	.	.	.	.	.	.	.	.
				Effect	-0.139946	.	.	.	.	.	.	.	.	.	.	.	.	.	.	.	.	.	.	-0.452792	.	.	.	.	.	.	.	.	.	.	.	.	.	.	.	.	.	.	.	.	.	.	.	.	.
-	chr11->FL1213	chr13->FL1226	1	LOD	2.95426	.	.	.	.	.	.	.	.	.	.	.	.	.	.	.	.	.	.	.	.	.	.	.	.	.	.	.	.	.	.	.	.	.	.	.	.	.	.	.	.	.	.	.	.
				Effect	0.402394	.	.	.	.	.	.	.	.	.	.	.	.	.	.	.	.	.	.	.	.	.	.	.	.	.	.	.	.	.	.	.	.	.	.	.	.	.	.	.	.	.	.	.	.
-	chr11->FL1213	chr27->S2710	1	LOD	2.96102	.	.	.	.	.	.	.	.	.	.	.	.	.	2.96102	.	.	.	.	.	.	.	.	.	.	.	.	.	.	.	.	.	.	.	.	.	.	.	.	.	.	.	.	.	.
				Effect	-0.466065	.	.	.	.	.	.	.	.	.	.	.	.	.	-0.466065	.	.	.	.	.	.	.	.	.	.	.	.	.	.	.	.	.	.	.	.	.	.	.	.	.	.	.	.	.	.
-	chr11->FL1213	chr27->S2713	5	LOD	3.99954	.	.	.	.	.	.	.	.	.	.	.	.	.	.	.	.	.	.	.	.	.	.	.	.	.	.	.	.	.	.	.	.	3.11893	.	.	.	.	.	.	.	.	2.54642	.	.
				Effect	-0.442679	.	.	.	.	.	.	.	.	.	.	.	.	.	.	.	.	.	.	.	.	.	.	.	.	.	.	.	.	.	.	.	.	-0.418676	.	.	.	.	.	.	.	.	-0.348992	.	.
-	chr11->FL1213	chr28->S2809	1	LOD	3.50253	.	.	.	.	.	.	.	.	.	.	.	.	.	.	.	.	.	.	.	.	.	.	.	.	.	.	.	.	.	.	.	.	.	.	.	.	.	.	.	.	.	.	.	.
				Effect	0.373272	.	.	.	.	.	.	.	.	.	.	.	.	.	.	.	.	.	.	.	.	.	.	.	.	.	.	.	.	.	.	.	.	.	.	.	.	.	.	.	.	.	.	.	.
-	chr12->S1207	chr13->S1307	1	LOD	3.23604	.	.	.	.	.	.	.	.	.	.	.	.	.	.	.	.	.	.	.	.	.	.	.	.	.	.	.	.	.	.	.	.	.	.	.	.	.	.	.	.	.	.	.	.
				Effect	-0.41017	.	.	.	.	.	.	.	.	.	.	.	.	.	.	.	.	.	.	.	.	.	.	.	.	.	.	.	.	.	.	.	.	.	.	.	.	.	.	.	.	.	.	.	.
-	chr12->S1207	chr13->S1312	3	LOD	3.42531	.	.	.	.	.	.	.	.	.	.	.	.	.	.	.	.	.	.	.	.	.	.	.	.	.	.	.	.	.	.	.	4.01889	.	.	.	.	.	.	.	.	.	.	.	.
				Effect	0.130152	.	.	.	.	.	.	.	.	.	.	.	.	.	.	.	.	.	.	.	.	.	.	.	.	.	.	.	.	.	.	.	0.406854	.	.	.	.	.	.	.	.	.	.	.	.
-	chr12->S1207	chr13->FL1060	1	LOD	2.1828	.	.	.	.	.	.	.	2.1828	.	.	.	.	.	.	.	.	.	.	.	.	.	.	.	.	.	.	.	.	.	.	.	.	.	.	.	.	.	.	.	.	.	.	.	.
				Effect	-0.290377	.	.	.	.	.	.	.	-0.290377	.	.	.	.	.	.	.	.	.	.	.	.	.	.	.	.	.	.	.	.	.	.	.	.	.	.	.	.	.	.	.	.	.	.	.	.
-	chr12->S1207	chr18->S1810	1	LOD	3.61329	.	.	.	.	.	.	.	.	.	.	.	.	.	.	.	.	.	.	.	.	.	.	.	.	.	.	.	.	.	.	.	.	.	.	.	.	.	.	.	.	.	.	.	.
				Effect	-0.373398	.	.	.	.	.	.	.	.	.	.	.	.	.	.	.	.	.	.	.	.	.	.	.	.	.	.	.	.	.	.	.	.	.	.	.	.	.	.	.	.	.	.	.	.
-	chr12->S1207	chr20->FL1211	1	LOD	4.44933	.	.	.	.	.	.	.	.	.	.	.	.	.	.	.	.	.	.	.	.	.	.	.	.	.	.	.	.	.	.	.	.	.	.	.	.	.	.	.	.	.	.	.	.
				Effect	-0.43094	.	.	.	.	.	.	.	.	.	.	.	.	.	.	.	.	.	.	.	.	.	.	.	.	.	.	.	.	.	.	.	.	.	.	.	.	.	.	.	.	.	.	.	.
-	chr12->S1207	chr21->S2114	3	LOD	3.11758	.	.	.	.	.	2.42523	.	.	.	.	.	.	.	.	.	.	.	.	.	.	.	.	.	.	.	.	.	.	.	.	.	.	.	.	.	.	.	.	.	.	4.47106	.	.	.
				Effect	-0.368559	.	.	.	.	.	-0.339002	.	.	.	.	.	.	.	.	.	.	.	.	.	.	.	.	.	.	.	.	.	.	.	.	.	.	.	.	.	.	.	.	.	.	-0.468675	.	.	.
-	chr12->S1207	chr22->S2202	3	LOD	3.13197	.	.	.	.	.	.	.	.	.	.	.	3.54428	.	.	.	.	.	.	.	.	.	.	.	.	.	.	.	.	.	.	.	.	.	.	.	.	.	.	.	.	.	.	.	.
				Effect	-0.373657	.	.	.	.	.	.	.	.	.	.	.	-0.452417	.	.	.	.	.	.	.	.	.	.	.	.	.	.	.	.	.	.	.	.	.	.	.	.	.	.	.	.	.	.	.	.
-	chr12->S1207	chr25->FL1269	1	LOD	3.85377	.	.	.	.	.	.	.	.	.	.	.	.	.	.	.	.	.	.	.	.	.	.	.	.	.	.	.	.	.	.	.	.	.	.	.	.	.	.	.	.	3.85377	.	.	.
				Effect	0.408739	.	.	.	.	.	.	.	.	.	.	.	.	.	.	.	.	.	.	.	.	.	.	.	.	.	.	.	.	.	.	.	.	.	.	.	.	.	.	.	.	0.408739	.	.	.
-	chr12->S1207	chr27->S2710	2	LOD	6.99925	.	.	.	.	.	.	.	.	.	.	.	.	.	.	.	.	.	.	.	.	.	.	.	.	.	.	.	.	.	.	.	.	.	.	.	.	.	.	.	.	.	.	.	.
				Effect	-0.574954	.	.	.	.	.	.	.	.	.	.	.	.	.	.	.	.	.	.	.	.	.	.	.	.	.	.	.	.	.	.	.	.	.	.	.	.	.	.	.	.	.	.	.	.
-	chr12->S1207	chr27->S2711	1	LOD	6.02273	.	.	.	.	.	.	.	.	.	.	.	.	.	.	.	.	.	.	.	.	.	.	.	.	.	.	.	.	.	.	.	.	.	.	.	.	.	.	.	.	.	.	.	.
				Effect	-0.48643	.	.	.	.	.	.	.	.	.	.	.	.	.	.	.	.	.	.	.	.	.	.	.	.	.	.	.	.	.	.	.	.	.	.	.	.	.	.	.	.	.	.	.	.
-	chr12->S1215	chr18->S1807	7	LOD	4.68704	.	.	.	.	.	.	.	.	.	.	.	.	.	.	.	.	.	.	.	.	.	.	.	.	.	.	.	.	.	3.79029	.	.	.	3.59126	.	.	.	.	.	.	.	.	7.51779	.
				Effect	0.0344736	.	.	.	.	.	.	.	.	.	.	.	.	.	.	.	.	.	.	.	.	.	.	.	.	.	.	.	.	.	0.46417	.	.	.	-0.460669	.	.	.	.	.	.	.	.	-0.591487	.
-	chr12->S1215	chr18->S1810	1	LOD	2.38247	.	.	.	.	.	.	.	.	.	.	.	.	.	.	.	.	.	.	.	.	.	.	.	2.38247	.	.	.	.	.	.	.	.	.	.	.	.	.	.	.	.	.	.	.	.
				Effect	0.383056	.	.	.	.	.	.	.	.	.	.	.	.	.	.	.	.	.	.	.	.	.	.	.	0.383056	.	.	.	.	.	.	.	.	.	.	.	.	.	.	.	.	.	.	.	.
-	chr12->S1215	chr18->S1815	2	LOD	4.18018	.	.	.	.	.	.	.	.	.	2.51339	.	.	.	.	.	.	.	.	.	.	.	.	.	.	.	.	.	.	.	.	.	.	.	.	.	.	.	.	.	.	.	.	.	.
				Effect	0.097862	.	.	.	.	.	.	.	.	.	-0.386589	.	.	.	.	.	.	.	.	.	.	.	.	.	.	.	.	.	.	.	.	.	.	.	.	.	.	.	.	.	.	.	.	.	.
-	chr12->S1215	chr24->S2404	13	LOD	4.4718	.	6.55189	.	.	.	.	.	.	.	.	3.349	.	.	.	.	.	.	.	.	.	.	.	.	.	.	.	.	.	.	3.39136	2.16688	.	.	.	.	.	.	4.38069	.	.	.	.	.	.
				Effect	-0.0541142	.	0.580598	.	.	.	.	.	.	.	.	0.387237	.	.	.	.	.	.	.	.	.	.	.	.	.	.	.	.	.	.	0.437391	0.320478	.	.	.	.	.	.	-0.512556	.	.	.	.	.	.
-	chr12->S1215	chr24->S2405	1	LOD	2.26794	.	.	.	.	.	.	.	.	.	.	.	.	.	.	.	.	.	.	.	.	.	.	.	.	.	.	.	.	.	.	.	.	.	.	.	.	.	.	.	.	.	.	.	.
				Effect	-0.304144	.	.	.	.	.	.	.	.	.	.	.	.	.	.	.	.	.	.	.	.	.	.	.	.	.	.	.	.	.	.	.	.	.	.	.	.	.	.	.	.	.	.	.	.
-	chr12->S1215	chr27->S2710	12	LOD	3.60581	.	.	.	.	.	.	.	.	.	3.24743	.	.	.	.	.	.	.	.	.	.	.	.	.	.	.	.	.	.	.	.	.	4.4772	.	.	.	.	.	.	.	.	5.2435	3.52138	7.00188	.
				Effect	-0.36436	.	.	.	.	.	.	.	.	.	-0.439947	.	.	.	.	.	.	.	.	.	.	.	.	.	.	.	.	.	.	.	.	.	-0.435027	.	.	.	.	.	.	.	.	-0.493108	-0.464534	-0.592682	.
-	chr12->S1215	chr27->S2711	1	LOD	6.62987	.	.	.	.	.	.	.	.	.	.	.	.	.	.	.	.	.	.	.	.	.	.	.	.	.	.	.	.	.	.	.	.	.	.	.	.	.	.	.	.	.	.	.	6.62987
				Effect	-0.527353	.	.	.	.	.	.	.	.	.	.	.	.	.	.	.	.	.	.	.	.	.	.	.	.	.	.	.	.	.	.	.	.	.	.	.	.	.	.	.	.	.	.	.	-0.527353
-	chr13->FL0333	chr13->FL1131	1	LOD	2.41441	.	.	.	.	.	.	.	.	.	.	.	.	.	.	.	.	.	.	.	.	.	.	.	.	.	.	.	.	.	.	.	.	.	.	.	.	.	.	.	.	.	.	.	.
				Effect	-0.300853	.	.	.	.	.	.	.	.	.	.	.	.	.	.	.	.	.	.	.	.	.	.	.	.	.	.	.	.	.	.	.	.	.	.	.	.	.	.	.	.	.	.	.	.
-	chr13->FL0333	chr21->S2114	14	LOD	6.25438	.	.	.	.	.	.	.	8.46232	.	.	.	.	.	.	.	.	.	.	.	.	.	.	.	.	2.13885	.	2.19774	.	.	.	8.21978	.	.	.	.	.	.	.	.	.	.	3.30743	.	.
				Effect	-0.452762	.	.	.	.	.	.	.	-0.578863	.	.	.	.	.	.	.	.	.	.	.	.	.	.	.	.	-0.331948	.	-0.351245	.	.	.	-0.602938	.	.	.	.	.	.	.	.	.	.	-0.390449	.	.
-	chr13->FL0333	chr22->S2202	3	LOD	6.45207	.	.	.	.	.	.	.	.	5.61793	.	.	.	.	.	.	.	.	.	.	.	.	.	.	.	.	.	.	.	.	.	.	.	.	.	.	.	.	.	.	.	.	.	.	.
				Effect	-0.519604	.	.	.	.	.	.	.	.	-0.477438	.	.	.	.	.	.	.	.	.	.	.	.	.	.	.	.	.	.	.	.	.	.	.	.	.	.	.	.	.	.	.	.	.	.	.
-	chr13->FL0333	chr26->S2621	1	LOD	3.74201	.	.	.	.	.	.	.	.	.	.	.	.	.	.	.	.	.	.	.	.	.	3.74201	.	.	.	.	.	.	.	.	.	.	.	.	.	.	.	.	.	.	.	.	.	.
				Effect	-0.392027	.	.	.	.	.	.	.	.	.	.	.	.	.	.	.	.	.	.	.	.	.	-0.392027	.	.	.	.	.	.	.	.	.	.	.	.	.	.	.	.	.	.	.	.	.	.
-	chr13->FL0333	chr26->S2624	1	LOD	5.43494	.	.	.	.	.	.	.	.	.	.	.	.	.	.	.	.	.	.	.	.	.	.	.	.	.	.	.	.	.	.	.	.	.	.	.	.	.	.	.	.	.	.	.	.
				Effect	0.514087	.	.	.	.	.	.	.	.	.	.	.	.	.	.	.	.	.	.	.	.	.	.	.	.	.	.	.	.	.	.	.	.	.	.	.	.	.	.	.	.	.	.	.	.
-	chr13->FL0649	chr17->S1701	2	LOD	2.79178	.	.	.	.	.	.	.	.	.	.	.	.	.	.	.	.	.	.	.	.	.	.	.	.	.	.	.	.	.	.	.	.	.	.	.	.	.	.	.	.	.	.	.	.
				Effect	-0.380687	.	.	.	.	.	.	.	.	.	.	.	.	.	.	.	.	.	.	.	.	.	.	.	.	.	.	.	.	.	.	.	.	.	.	.	.	.	.	.	.	.	.	.	.
-	chr13->FL0649	chr21->S2114	14	LOD	3.96467	3.68841	.	.	.	.	.	.	.	.	.	.	.	.	.	.	.	.	.	.	.	.	5.60445	.	.	.	.	.	3.9997	6.71538	.	.	.	.	.	.	.	2.54035	.	.	.	.	.	.	.
				Effect	-0.0547308	-0.542057	.	.	.	.	.	.	.	.	.	.	.	.	.	.	.	.	.	.	.	.	-0.494022	.	.	.	.	.	-0.476199	0.591543	.	.	.	.	.	.	.	0.394248	.	.	.	.	.	.	.
-	chr13->FL0649	chr26->S2621	5	LOD	3.39947	.	.	.	.	.	.	.	.	.	.	.	.	.	.	.	.	.	.	.	.	.	.	.	.	.	.	.	.	.	.	.	.	.	.	.	.	.	.	3.98347	.	.	.	.	.
				Effect	-0.429693	.	.	.	.	.	.	.	.	.	.	.	.	.	.	.	.	.	.	.	.	.	.	.	.	.	.	.	.	.	.	.	.	.	.	.	.	.	.	-0.433526	.	.	.	.	.
-	chr13->FL0649	chr26->S2624	3	LOD	5.13246	.	.	.	.	.	.	.	.	.	.	.	.	.	.	.	.	.	.	.	.	4.20297	.	.	.	.	.	2.85422	.	.	.	.	.	.	.	.	.	.	.	.	.	.	8.3402	.	.
				Effect	-0.528526	.	.	.	.	.	.	.	.	.	.	.	.	.	.	.	.	.	.	.	.	-0.513596	.	.	.	.	.	-0.412655	.	.	.	.	.	.	.	.	.	.	.	.	.	.	-0.659327	.	.
-	chr13->FL1278	chr13->S1307	4	LOD	6.67098	.	.	.	.	.	.	.	.	.	.	.	.	.	.	.	.	.	.	.	.	.	.	.	.	.	5.97895	8.59419	.	.	.	.	.	.	.	.	.	.	.	.	7.8767	.	.	.	.
				Effect	-0.572649	.	.	.	.	.	.	.	.	.	.	.	.	.	.	.	.	.	.	.	.	.	.	.	.	.	-0.544179	-0.650657	.	.	.	.	.	.	.	.	.	.	.	.	-0.632131	.	.	.	.
-	chr13->FL1278	chr13->FL1131	1	LOD	2.63371	.	.	.	.	.	.	.	.	.	.	.	.	.	.	.	.	.	.	.	.	.	.	.	.	.	.	.	.	.	.	.	.	.	.	.	.	.	.	.	.	.	.	.	.
				Effect	0.384085	.	.	.	.	.	.	.	.	.	.	.	.	.	.	.	.	.	.	.	.	.	.	.	.	.	.	.	.	.	.	.	.	.	.	.	.	.	.	.	.	.	.	.	.
-	chr13->FL1278	chr20->S2013	1	LOD	2.17583	.	.	.	.	.	.	.	.	.	.	.	.	.	.	.	.	.	.	.	.	.	.	.	.	.	.	.	.	.	.	.	.	.	.	.	.	.	.	2.17583	.	.	.	.	.
				Effect	-0.311085	.	.	.	.	.	.	.	.	.	.	.	.	.	.	.	.	.	.	.	.	.	.	.	.	.	.	.	.	.	.	.	.	.	.	.	.	.	.	-0.311085	.	.	.	.	.
-	chr13->FL1278	chr28->FL0566	2	LOD	2.64422	.	.	.	.	.	.	.	.	.	.	.	.	.	.	.	.	.	.	.	.	.	.	.	.	.	.	.	.	.	.	.	.	.	.	.	.	.	.	.	.	.	.	.	.
				Effect	0.371823	.	.	.	.	.	.	.	.	.	.	.	.	.	.	.	.	.	.	.	.	.	.	.	.	.	.	.	.	.	.	.	.	.	.	.	.	.	.	.	.	.	.	.	.
-	chr13->S1307	chr18->S1807	4	LOD	2.45671	.	.	.	.	.	.	.	.	.	.	.	.	.	.	.	.	.	.	.	.	2.31893	.	.	.	.	.	.	.	.	.	.	.	3.43084	.	.	.	2.06551	.	.	.	.	.	.	.
				Effect	0.0352075	.	.	.	.	.	.	.	.	.	.	.	.	.	.	.	.	.	.	.	.	0.365447	.	.	.	.	.	.	.	.	.	.	.	0.449991	.	.	.	-0.354671	.	.	.	.	.	.	.
-	chr13->S1307	chr25->FL0357	1	LOD	2.95261	.	.	.	.	.	.	.	.	.	.	.	.	.	.	.	.	.	.	.	.	.	.	.	.	.	.	.	.	.	2.95261	.	.	.	.	.	.	.	.	.	.	.	.	.	.
				Effect	-0.414333	.	.	.	.	.	.	.	.	.	.	.	.	.	.	.	.	.	.	.	.	.	.	.	.	.	.	.	.	.	-0.414333	.	.	.	.	.	.	.	.	.	.	.	.	.	.
-	chr13->S1307	chr25->FL1250	3	LOD	4.36868	.	4.39468	.	.	.	.	.	.	.	.	.	.	.	.	.	.	.	.	.	.	.	.	.	.	.	.	.	.	.	.	.	.	.	.	.	.	.	.	.	.	.	.	.	.
				Effect	0.107529	.	0.457347	.	.	.	.	.	.	.	.	.	.	.	.	.	.	.	.	.	.	.	.	.	.	.	.	.	.	.	.	.	.	.	.	.	.	.	.	.	.	.	.	.	.
-	chr13->S1307	chr25->FL1221	8	LOD	4.09633	.	.	.	.	.	.	.	.	.	.	.	.	.	.	.	.	.	.	.	.	.	.	.	.	.	.	.	.	.	.	.	.	.	.	.	.	7.11703	4.94294	.	.	.	.	.	.
				Effect	-0.150732	.	.	.	.	.	.	.	.	.	.	.	.	.	.	.	.	.	.	.	.	.	.	.	.	.	.	.	.	.	.	.	.	.	.	.	.	-0.673672	-0.547723	.	.	.	.	.	.
-	chr13->S1307	chr27->S2710	2	LOD	4.32025	.	.	.	.	2.96505	.	.	.	.	.	.	.	.	.	.	.	.	.	.	.	.	.	.	.	.	.	.	.	.	.	.	.	.	.	.	.	.	.	5.67544	.	.	.	.	.
				Effect	-0.448512	.	.	.	.	-0.391617	.	.	.	.	.	.	.	.	.	.	.	.	.	.	.	.	.	.	.	.	.	.	.	.	.	.	.	.	.	.	.	.	.	-0.505406	.	.	.	.	.
-	chr13->S1307	chr28->S2807	1	LOD	2.96001	.	.	.	.	.	.	.	.	.	.	.	.	.	.	.	.	.	.	.	.	.	.	.	.	.	.	.	.	.	.	.	.	.	.	.	.	.	.	.	.	.	.	.	2.96001
				Effect	-0.355496	.	.	.	.	.	.	.	.	.	.	.	.	.	.	.	.	.	.	.	.	.	.	.	.	.	.	.	.	.	.	.	.	.	.	.	.	.	.	.	.	.	.	.	-0.355496
-	chr13->S1307	chr28->FL0566	5	LOD	4.23493	.	.	.	.	.	.	.	.	.	.	.	.	.	.	.	.	.	.	.	.	.	.	.	3.10633	.	.	.	3.29507	.	.	.	.	.	.	.	.	.	.	.	.	.	7.6791	.	.
				Effect	-0.467438	.	.	.	.	.	.	.	.	.	.	.	.	.	.	.	.	.	.	.	.	.	.	.	-0.447322	.	.	.	-0.419405	.	.	.	.	.	.	.	.	.	.	.	.	.	-0.626854	.	.
-	chr13->S1312	chr13->FL1226	6	LOD	3.33488	3.93501	.	.	.	.	.	.	.	4.53991	.	.	.	.	.	.	.	.	.	.	2.22802	.	.	.	.	.	.	.	.	.	.	.	.	.	.	.	.	.	.	.	.	.	.	.	.
				Effect	-0.146221	-0.448457	.	.	.	.	.	.	.	-0.41334	.	.	.	.	.	.	.	.	.	.	-0.365523	.	.	.	.	.	.	.	.	.	.	.	.	.	.	.	.	.	.	.	.	.	.	.	.
-	chr13->S1312	chr21->S2114	1	LOD	4.62297	.	.	.	.	.	.	.	.	.	.	.	.	.	.	.	.	.	.	.	.	.	.	.	.	.	.	.	.	.	.	.	.	.	.	.	.	.	.	.	.	.	.	.	.
				Effect	0.452716	.	.	.	.	.	.	.	.	.	.	.	.	.	.	.	.	.	.	.	.	.	.	.	.	.	.	.	.	.	.	.	.	.	.	.	.	.	.	.	.	.	.	.	.
-	chr13->FL1131	chr13->FL1226	6	LOD	4.35267	.	.	.	.	.	.	.	.	2.26788	.	.	.	.	.	.	.	.	.	.	.	.	.	.	.	.	2.32637	3.07224	.	.	.	.	.	.	.	.	.	.	.	.	3.66746	.	.	.	.
				Effect	-0.411368	.	.	.	.	.	.	.	.	-0.302588	.	.	.	.	.	.	.	.	.	.	.	.	.	.	.	.	-0.331086	-0.378996	.	.	.	.	.	.	.	.	.	.	.	.	-0.419768	.	.	.	.
-	chr13->FL1226	chr18->S1816	1	LOD	8.40803	.	.	.	.	.	.	.	.	.	.	.	8.40803	.	.	.	.	.	.	.	.	.	.	.	.	.	.	.	.	.	.	.	.	.	.	.	.	.	.	.	.	.	.	.	.
				Effect	-0.722174	.	.	.	.	.	.	.	.	.	.	.	-0.722174	.	.	.	.	.	.	.	.	.	.	.	.	.	.	.	.	.	.	.	.	.	.	.	.	.	.	.	.	.	.	.	.
-	chr14->S1424	chr20->S2002	1	LOD	4.42227	.	.	.	.	.	.	.	.	.	.	.	.	.	.	.	.	.	.	.	.	.	.	.	.	.	.	.	.	.	.	.	.	.	.	.	.	.	.	.	.	.	.	.	.
				Effect	-0.447685	.	.	.	.	.	.	.	.	.	.	.	.	.	.	.	.	.	.	.	.	.	.	.	.	.	.	.	.	.	.	.	.	.	.	.	.	.	.	.	.	.	.	.	.
-	chr14->S1424	chr25->FL1250	3	LOD	2.76884	.	.	.	.	.	.	.	.	.	.	.	.	.	.	.	2.73488	.	.	.	.	.	.	.	.	.	.	.	.	.	.	2.88557	.	.	.	.	.	.	.	.	.	.	.	.	.
				Effect	-0.391077	.	.	.	.	.	.	.	.	.	.	.	.	.	.	.	-0.454053	.	.	.	.	.	.	.	.	.	.	.	.	.	.	-0.360031	.	.	.	.	.	.	.	.	.	.	.	.	.
-	chr14->FL1223	chr22->S2210	2	LOD	2.19212	.	.	.	.	.	.	.	.	.	.	.	.	.	.	.	.	.	.	.	.	.	.	.	.	.	.	.	.	.	.	.	.	.	.	.	.	.	.	.	.	.	.	.	.
				Effect	-0.312712	.	.	.	.	.	.	.	.	.	.	.	.	.	.	.	.	.	.	.	.	.	.	.	.	.	.	.	.	.	.	.	.	.	.	.	.	.	.	.	.	.	.	.	.
-	chr14->FL1223	chr26->S2624	1	LOD	2.73736	.	.	.	.	.	.	.	.	.	.	.	.	.	.	.	.	.	.	.	.	.	.	.	.	.	2.73736	.	.	.	.	.	.	.	.	.	.	.	.	.	.	.	.	.	.
				Effect	-0.35578	.	.	.	.	.	.	.	.	.	.	.	.	.	.	.	.	.	.	.	.	.	.	.	.	.	-0.35578	.	.	.	.	.	.	.	.	.	.	.	.	.	.	.	.	.	.
-	chr14->FL1223	chr27->S2710	1	LOD	3.58939	.	.	.	.	.	.	.	.	.	.	.	.	.	.	.	.	.	3.58939	.	.	.	.	.	.	.	.	.	.	.	.	.	.	.	.	.	.	.	.	.	.	.	.	.	.
				Effect	-0.439942	.	.	.	.	.	.	.	.	.	.	.	.	.	.	.	.	.	-0.439942	.	.	.	.	.	.	.	.	.	.	.	.	.	.	.	.	.	.	.	.	.	.	.	.	.	.
-	chr16->S1606	chr17->S1701	1	LOD	2.45769	.	.	.	.	.	.	.	.	.	.	.	.	.	.	.	.	.	2.45769	.	.	.	.	.	.	.	.	.	.	.	.	.	.	.	.	.	.	.	.	.	.	.	.	.	.
				Effect	-0.360467	.	.	.	.	.	.	.	.	.	.	.	.	.	.	.	.	.	-0.360467	.	.	.	.	.	.	.	.	.	.	.	.	.	.	.	.	.	.	.	.	.	.	.	.	.	.
-	chr16->S1610	chr17->S1701	1	LOD	2.46661	.	.	.	.	.	2.46661	.	.	.	.	.	.	.	.	.	.	.	.	.	.	.	.	.	.	.	.	.	.	.	.	.	.	.	.	.	.	.	.	.	.	.	.	.	.
				Effect	-0.349573	.	.	.	.	.	-0.349573	.	.	.	.	.	.	.	.	.	.	.	.	.	.	.	.	.	.	.	.	.	.	.	.	.	.	.	.	.	.	.	.	.	.	.	.	.	.
-	chr16->FL1222	chr16->S1612	1	LOD	3.30158	.	.	.	.	.	.	.	.	.	.	.	.	.	.	.	.	3.30158	.	.	.	.	.	.	.	.	.	.	.	.	.	.	.	.	.	.	.	.	.	.	.	.	.	.	.
				Effect	-0.425146	.	.	.	.	.	.	.	.	.	.	.	.	.	.	.	.	-0.425146	.	.	.	.	.	.	.	.	.	.	.	.	.	.	.	.	.	.	.	.	.	.	.	.	.	.	.
-	chr16->FL1222	chr26->S2621	1	LOD	3.78681	.	.	.	.	.	.	.	.	.	.	.	.	.	.	.	.	.	.	.	.	.	.	.	.	.	.	.	.	.	.	.	.	.	.	.	.	.	.	.	.	.	.	.	.
				Effect	-0.381279	.	.	.	.	.	.	.	.	.	.	.	.	.	.	.	.	.	.	.	.	.	.	.	.	.	.	.	.	.	.	.	.	.	.	.	.	.	.	.	.	.	.	.	.
-	chr16->S1612	chr17->S1701	54	LOD	3.96233	2.65667	2.72159	.	2.15401	.	.	.	10.788	.	.	3.07301	.	.	2.44636	.	3.13694	.	.	2.35361	.	.	.	3.94152	.	4.40156	7.637	.	3.78591	4.91549	3.48236	2.56327	2.9831	2.55329	.	.	.	.	.	4.36568	4.70769	.	3.12121	3.76001	4.66379
				Effect	-0.0729502	-0.362549	-0.362506	.	-0.385287	.	.	.	0.680703	.	.	-0.368466	.	.	0.420281	.	-0.370975	.	.	-0.290079	.	.	.	-0.532828	.	-0.475042	0.618516	.	-0.448885	-0.472675	-0.439066	0.331161	-0.357255	-0.367714	.	.	.	.	.	0.44802	0.496625	.	-0.391156	-0.42217	0.452968
-	chr16->S1612	chr20->S2002	1	LOD	2.44457	.	.	.	.	.	.	.	.	.	.	.	.	.	.	.	.	.	.	.	.	.	.	.	.	.	.	.	.	.	.	.	.	.	.	.	.	.	.	.	.	.	.	.	.
				Effect	-0.390299	.	.	.	.	.	.	.	.	.	.	.	.	.	.	.	.	.	.	.	.	.	.	.	.	.	.	.	.	.	.	.	.	.	.	.	.	.	.	.	.	.	.	.	.
-	chr16->S1612	chr28->FL0566	1	LOD	2.00574	.	.	.	.	.	.	.	.	.	.	.	.	.	.	.	.	.	.	.	.	.	.	.	.	.	.	.	.	.	.	.	.	.	.	.	.	.	.	.	.	.	.	.	.
				Effect	0.309329	.	.	.	.	.	.	.	.	.	.	.	.	.	.	.	.	.	.	.	.	.	.	.	.	.	.	.	.	.	.	.	.	.	.	.	.	.	.	.	.	.	.	.	.
-	chr17->S1701	chr25->FL1225	15	LOD	4.46214	.	.	2.85868	.	.	6.77939	.	.	.	.	.	4.51886	.	.	.	.	.	.	.	.	.	.	.	4.18736	.	.	.	.	.	.	.	.	.	.	.	.	.	.	.	.	.	.	.	.
				Effect	0.116134	.	.	0.406567	.	.	-0.587604	.	.	.	.	.	-0.494209	.	.	.	.	.	.	.	.	.	.	.	0.538907	.	.	.	.	.	.	.	.	.	.	.	.	.	.	.	.	.	.	.	.
-	chr17->FL0705	chr20->S2002	2	LOD	2.3787	.	.	.	.	.	.	.	.	.	.	.	.	.	.	.	2.10006	.	2.65734	.	.	.	.	.	.	.	.	.	.	.	.	.	.	.	.	.	.	.	.	.	.	.	.	.	.
				Effect	0.348949	.	.	.	.	.	.	.	.	.	.	.	.	.	.	.	0.298558	.	0.399339	.	.	.	.	.	.	.	.	.	.	.	.	.	.	.	.	.	.	.	.	.	.	.	.	.	.
-	chr17->FL0705	chr20->FL0425	1	LOD	2.47564	.	.	.	.	.	.	.	.	.	.	.	.	.	.	.	.	.	.	.	.	.	.	.	.	.	.	.	.	.	.	.	.	.	.	.	.	.	.	.	.	.	.	.	.
				Effect	0.359194	.	.	.	.	.	.	.	.	.	.	.	.	.	.	.	.	.	.	.	.	.	.	.	.	.	.	.	.	.	.	.	.	.	.	.	.	.	.	.	.	.	.	.	.
-	chr17->FL1139	chr19->FL1237	1	LOD	2.41993	.	.	.	.	.	.	.	.	.	.	.	.	.	.	.	.	.	.	.	.	.	.	.	.	.	.	.	.	.	.	.	.	.	.	.	.	.	.	.	.	.	.	.	.
				Effect	-0.358139	.	.	.	.	.	.	.	.	.	.	.	.	.	.	.	.	.	.	.	.	.	.	.	.	.	.	.	.	.	.	.	.	.	.	.	.	.	.	.	.	.	.	.	.
-	chr17->FL1139	chr20->S2002	8	LOD	3.47594	5.03113	.	.	.	.	.	3.48152	.	.	.	.	.	.	.	.	.	.	.	.	.	.	.	.	.	.	4.21397	.	.	.	.	.	.	.	.	.	.	.	.	.	.	.	.	2.63239	.
				Effect	-0.212082	-0.504109	.	.	.	.	.	-0.426177	.	.	.	.	.	.	.	.	.	.	.	.	.	.	.	.	.	.	0.448077	.	.	.	.	.	.	.	.	.	.	.	.	.	.	.	.	-0.359168	.
-	chr17->FL1139	chr26->S2621	1	LOD	3.55235	.	.	.	.	.	.	.	.	.	.	.	.	.	.	.	.	.	.	.	.	.	3.55235	.	.	.	.	.	.	.	.	.	.	.	.	.	.	.	.	.	.	.	.	.	.
				Effect	-0.387176	.	.	.	.	.	.	.	.	.	.	.	.	.	.	.	.	.	.	.	.	.	-0.387176	.	.	.	.	.	.	.	.	.	.	.	.	.	.	.	.	.	.	.	.	.	.
-	chr18->S1807	chr23->FL1052	2	LOD	3.95968	.	.	.	.	.	.	.	.	.	.	.	.	.	.	.	.	.	.	.	.	.	.	.	.	.	.	.	.	.	.	.	.	.	.	.	.	.	.	.	.	.	.	.	.
				Effect	-0.459204	.	.	.	.	.	.	.	.	.	.	.	.	.	.	.	.	.	.	.	.	.	.	.	.	.	.	.	.	.	.	.	.	.	.	.	.	.	.	.	.	.	.	.	.
-	chr18->S1807	chr24->S2404	4	LOD	3.52707	.	.	.	.	.	.	.	.	.	.	.	.	.	.	.	.	.	.	.	.	.	.	.	.	.	.	.	.	.	.	.	.	.	.	2.27272	.	.	3.32995	.	.	.	.	.	.
				Effect	-0.00564064	.	.	.	.	.	.	.	.	.	.	.	.	.	.	.	.	.	.	.	.	.	.	.	.	.	.	.	.	.	.	.	.	.	.	0.33694	.	.	-0.448302	.	.	.	.	.	.
-	chr18->S1807	chr24->S2405	2	LOD	3.83745	.	.	.	.	.	.	.	.	.	.	.	.	.	.	.	.	.	.	.	.	.	.	.	.	.	.	.	.	.	.	.	.	.	.	.	.	.	.	.	.	.	.	.	.
				Effect	-0.1306	.	.	.	.	.	.	.	.	.	.	.	.	.	.	.	.	.	.	.	.	.	.	.	.	.	.	.	.	.	.	.	.	.	.	.	.	.	.	.	.	.	.	.	.
-	chr18->S1807	chr28->S2807	1	LOD	4.08223	.	.	.	.	.	.	.	.	.	.	.	.	.	.	.	.	.	.	.	.	.	.	.	.	.	.	.	.	.	.	.	.	.	.	.	.	.	.	.	.	.	.	.	.
				Effect	-0.440046	.	.	.	.	.	.	.	.	.	.	.	.	.	.	.	.	.	.	.	.	.	.	.	.	.	.	.	.	.	.	.	.	.	.	.	.	.	.	.	.	.	.	.	.
-	chr18->S1810	chr25->FL1225	2	LOD	3.16361	.	.	.	.	.	.	.	.	.	.	.	.	4.31691	.	.	.	.	.	.	.	.	.	.	.	.	.	.	.	.	.	.	.	.	.	.	.	.	.	.	.	.	.	.	.
				Effect	-0.388109	.	.	.	.	.	.	.	.	.	.	.	.	-0.492848	.	.	.	.	.	.	.	.	.	.	.	.	.	.	.	.	.	.	.	.	.	.	.	.	.	.	.	.	.	.	.
-	chr18->S1810	chr25->FL0357	2	LOD	3.03889	.	.	.	.	.	.	.	.	.	.	.	.	.	.	.	.	.	.	.	.	.	.	.	.	.	.	.	.	.	.	.	.	.	.	3.17519	.	.	.	.	.	.	.	.	.
				Effect	-0.385473	.	.	.	.	.	.	.	.	.	.	.	.	.	.	.	.	.	.	.	.	.	.	.	.	.	.	.	.	.	.	.	.	.	.	-0.404994	.	.	.	.	.	.	.	.	.
-	chr18->S1810	chr25->FL1250	1	LOD	2.05536	2.05536	.	.	.	.	.	.	.	.	.	.	.	.	.	.	.	.	.	.	.	.	.	.	.	.	.	.	.	.	.	.	.	.	.	.	.	.	.	.	.	.	.	.	.
				Effect	0.321249	0.321249	.	.	.	.	.	.	.	.	.	.	.	.	.	.	.	.	.	.	.	.	.	.	.	.	.	.	.	.	.	.	.	.	.	.	.	.	.	.	.	.	.	.	.
-	chr18->S1810	chr28->S2807	7	LOD	2.92186	2.02761	.	.	.	.	.	.	.	.	.	.	.	.	4.58936	.	.	.	.	.	.	2.65812	.	.	.	.	.	.	.	2.21584	.	.	.	.	.	.	.	.	.	.	.	.	.	.	.
				Effect	0.174823	0.315533	.	.	.	.	.	.	.	.	.	.	.	.	0.597792	.	.	.	.	.	.	0.408978	.	.	.	.	.	.	.	0.318732	.	.	.	.	.	.	.	.	.	.	.	.	.	.	.
-	chr18->S1815	chr20->S2013	1	LOD	4.83875	.	.	.	.	.	.	.	.	.	.	.	.	.	.	.	.	.	.	.	.	.	.	.	.	.	.	.	.	.	.	.	.	.	.	.	.	.	.	.	.	.	.	.	.
				Effect	-0.446831	.	.	.	.	.	.	.	.	.	.	.	.	.	.	.	.	.	.	.	.	.	.	.	.	.	.	.	.	.	.	.	.	.	.	.	.	.	.	.	.	.	.	.	.
-	chr18->S1815	chr24->S2404	3	LOD	2.96963	.	.	.	.	.	.	.	.	.	.	.	.	.	.	.	.	.	.	.	.	.	.	.	.	.	3.02506	.	.	.	.	.	.	.	.	.	.	.	.	.	.	.	.	.	.
				Effect	-0.13133	.	.	.	.	.	.	.	.	.	.	.	.	.	.	.	.	.	.	.	.	.	.	.	.	.	-0.366553	.	.	.	.	.	.	.	.	.	.	.	.	.	.	.	.	.	.
-	chr18->S1815	chr24->S2405	1	LOD	5.63553	.	.	.	.	.	.	.	.	.	.	.	.	.	.	.	.	.	.	.	.	.	.	.	.	.	.	.	.	.	.	.	.	.	.	.	.	.	.	.	.	.	.	5.63553	.
				Effect	-0.508527	.	.	.	.	.	.	.	.	.	.	.	.	.	.	.	.	.	.	.	.	.	.	.	.	.	.	.	.	.	.	.	.	.	.	.	.	.	.	.	.	.	.	-0.508527	.
-	chr18->S1815	chr25->FL1225	9	LOD	3.00361	.	.	.	.	.	.	2.05119	.	.	.	.	.	.	2.7272	.	.	.	.	.	.	.	.	4.5004	.	.	4.95957	.	2.16688	.	.	.	.	.	.	.	.	.	.	2.783	.	.	.	.	.
				Effect	-0.0944022	.	.	.	.	.	.	-0.333109	.	.	.	.	.	.	-0.443359	.	.	.	.	.	.	.	.	0.565501	.	.	0.474664	.	0.351176	.	.	.	.	.	.	.	.	.	.	-0.348791	.	.	.	.	.
-	chr18->S1815	chr25->FL0357	1	LOD	2.44406	.	.	.	.	.	.	.	.	.	.	.	.	.	.	.	.	.	.	.	.	2.44406	.	.	.	.	.	.	.	.	.	.	.	.	.	.	.	.	.	.	.	.	.	.	.
				Effect	-0.372724	.	.	.	.	.	.	.	.	.	.	.	.	.	.	.	.	.	.	.	.	-0.372724	.	.	.	.	.	.	.	.	.	.	.	.	.	.	.	.	.	.	.	.	.	.	.
-	chr18->S1815	chr25->FL1220	1	LOD	2.99684	.	.	.	.	.	.	.	.	.	.	.	.	.	.	.	.	.	.	.	.	.	.	.	.	.	.	.	.	.	.	.	.	.	.	.	.	.	.	.	.	.	.	.	.
				Effect	0.384842	.	.	.	.	.	.	.	.	.	.	.	.	.	.	.	.	.	.	.	.	.	.	.	.	.	.	.	.	.	.	.	.	.	.	.	.	.	.	.	.	.	.	.	.
-	chr18->S1815	chr25->FL1269	3	LOD	3.28719	.	.	.	.	.	2.87619	.	.	.	.	.	.	.	.	.	.	.	.	.	.	.	.	.	.	.	.	.	.	.	.	.	.	.	.	.	.	.	.	.	.	.	.	3.83594	.
				Effect	0.143595	.	.	.	.	.	-0.373661	.	.	.	.	.	.	.	.	.	.	.	.	.	.	.	.	.	.	.	.	.	.	.	.	.	.	.	.	.	.	.	.	.	.	.	.	0.428928	.
-	chr18->S1815	chr28->S2809	1	LOD	2.0845	.	.	.	.	.	.	.	.	.	.	.	.	.	.	.	.	.	.	.	.	.	.	.	.	.	.	.	.	.	.	.	.	.	.	.	.	.	.	.	.	.	.	.	.
				Effect	0.30158	.	.	.	.	.	.	.	.	.	.	.	.	.	.	.	.	.	.	.	.	.	.	.	.	.	.	.	.	.	.	.	.	.	.	.	.	.	.	.	.	.	.	.	.
-	chr18->S1816	chr21->S2111	2	LOD	3.3603	.	.	.	.	.	.	.	.	.	.	.	.	.	.	.	.	.	.	.	.	.	.	.	.	3.25276	.	.	.	.	.	.	.	.	.	.	.	.	.	.	.	.	.	.	.
				Effect	-0.0194152	.	.	.	.	.	.	.	.	.	.	.	.	.	.	.	.	.	.	.	.	.	.	.	.	0.395531	.	.	.	.	.	.	.	.	.	.	.	.	.	.	.	.	.	.	.
-	chr18->S1816	chr23->S2304	1	LOD	2.16313	.	.	.	.	.	.	.	.	.	.	.	.	.	.	.	.	.	.	.	.	.	.	.	.	.	.	.	.	.	.	.	.	.	.	.	.	.	.	.	.	.	.	.	.
				Effect	-0.251253	.	.	.	.	.	.	.	.	.	.	.	.	.	.	.	.	.	.	.	.	.	.	.	.	.	.	.	.	.	.	.	.	.	.	.	.	.	.	.	.	.	.	.	.
-	chr18->S1816	chr25->FL1225	3	LOD	4.32849	.	.	.	.	.	.	.	.	.	.	.	.	.	.	.	.	.	.	.	.	.	.	.	.	.	.	.	.	.	.	.	.	.	.	.	.	.	.	.	.	.	.	.	.
				Effect	-0.0630352	.	.	.	.	.	.	.	.	.	.	.	.	.	.	.	.	.	.	.	.	.	.	.	.	.	.	.	.	.	.	.	.	.	.	.	.	.	.	.	.	.	.	.	.
-	chr18->S1816	chr25->FL0357	4	LOD	3.53602	.	.	.	.	.	.	.	.	.	.	.	.	.	.	.	.	.	.	.	.	.	.	.	.	.	.	.	.	.	.	2.09578	.	.	.	.	.	.	.	.	.	.	.	.	.
				Effect	0.0412417	.	.	.	.	.	.	.	.	.	.	.	.	.	.	.	.	.	.	.	.	.	.	.	.	.	.	.	.	.	.	0.299022	.	.	.	.	.	.	.	.	.	.	.	.	.
-	chr18->S1816	chr25->FL1250	3	LOD	3.77072	.	.	.	.	.	.	.	.	4.42664	.	.	.	.	.	.	.	.	.	.	.	.	.	.	.	.	.	.	.	.	.	.	.	.	.	.	.	2.22745	.	.	.	.	.	.	.
				Effect	-0.437927	.	.	.	.	.	.	.	.	-0.434962	.	.	.	.	.	.	.	.	.	.	.	.	.	.	.	.	.	.	.	.	.	.	.	.	.	.	.	-0.364014	.	.	.	.	.	.	.
-	chr18->S1816	chr25->FL1220	1	LOD	2.53656	.	.	.	.	.	.	.	.	.	.	.	.	.	.	.	.	.	.	.	.	.	.	.	.	.	.	.	.	.	.	.	.	.	.	.	.	.	.	.	.	.	.	.	.
				Effect	-0.365174	.	.	.	.	.	.	.	.	.	.	.	.	.	.	.	.	.	.	.	.	.	.	.	.	.	.	.	.	.	.	.	.	.	.	.	.	.	.	.	.	.	.	.	.
-	chr18->S1816	chr25->FL1269	1	LOD	2.19307	.	.	.	.	.	.	.	.	.	.	.	.	.	.	.	.	2.19307	.	.	.	.	.	.	.	.	.	.	.	.	.	.	.	.	.	.	.	.	.	.	.	.	.	.	.
				Effect	-0.337307	.	.	.	.	.	.	.	.	.	.	.	.	.	.	.	.	-0.337307	.	.	.	.	.	.	.	.	.	.	.	.	.	.	.	.	.	.	.	.	.	.	.	.	.	.	.
-	chr18->S1816	chr28->S2807	1	LOD	2.12207	.	.	.	.	.	.	.	.	.	.	.	.	.	.	.	.	.	.	.	.	.	.	.	.	.	.	.	.	.	.	.	.	.	.	.	.	.	.	.	.	.	.	.	.
				Effect	-0.340028	.	.	.	.	.	.	.	.	.	.	.	.	.	.	.	.	.	.	.	.	.	.	.	.	.	.	.	.	.	.	.	.	.	.	.	.	.	.	.	.	.	.	.	.
-	chr19->S1908	chr23->FL1052	1	LOD	3.88498	.	.	.	.	.	.	.	.	.	.	.	.	.	.	.	.	.	.	.	.	.	.	.	.	.	.	.	.	.	.	.	.	.	.	.	.	.	.	.	.	.	.	.	.
				Effect	0.418427	.	.	.	.	.	.	.	.	.	.	.	.	.	.	.	.	.	.	.	.	.	.	.	.	.	.	.	.	.	.	.	.	.	.	.	.	.	.	.	.	.	.	.	.
-	chr19->S1908	chr25->FL1225	23	LOD	4.06134	.	3.47054	.	.	4.19763	.	.	.	9.25298	.	2.94276	3.49113	.	.	.	4.68142	.	.	3.78926	.	.	.	.	.	4.04164	.	.	5.81102	.	.	.	.	3.53032	.	4.02234	.	.	.	.	.	2.19425	.	.	.
				Effect	-0.0882452	.	-0.413551	.	.	-0.477198	.	.	.	0.623025	.	0.365179	0.457513	.	.	.	-0.472148	.	.	-0.375542	.	.	.	.	.	-0.476728	.	.	0.56229	.	.	.	.	-0.432988	.	-0.467593	.	.	.	.	.	-0.316287	.	.	.
-	chr19->S1908	chr25->FL1250	1	LOD	3.11404	.	.	.	.	.	.	.	.	.	.	.	.	.	.	.	.	.	.	.	.	.	.	.	.	.	.	.	.	.	.	.	.	.	.	.	.	.	.	.	.	.	.	.	.
				Effect	-0.490322	.	.	.	.	.	.	.	.	.	.	.	.	.	.	.	.	.	.	.	.	.	.	.	.	.	.	.	.	.	.	.	.	.	.	.	.	.	.	.	.	.	.	.	.
-	chr19->S1908	chr25->FL1221	1	LOD	5.94504	.	.	.	.	.	.	.	.	.	.	.	.	.	.	.	.	.	.	.	.	.	.	.	.	.	.	.	.	.	.	.	.	.	.	.	.	.	.	.	.	.	.	.	.
				Effect	-0.587317	.	.	.	.	.	.	.	.	.	.	.	.	.	.	.	.	.	.	.	.	.	.	.	.	.	.	.	.	.	.	.	.	.	.	.	.	.	.	.	.	.	.	.	.
-	chr19->S1908	chr25->FL1220	1	LOD	2.77401	.	.	.	.	.	.	.	.	.	2.77401	.	.	.	.	.	.	.	.	.	.	.	.	.	.	.	.	.	.	.	.	.	.	.	.	.	.	.	.	.	.	.	.	.	.
				Effect	0.405865	.	.	.	.	.	.	.	.	.	0.405865	.	.	.	.	.	.	.	.	.	.	.	.	.	.	.	.	.	.	.	.	.	.	.	.	.	.	.	.	.	.	.	.	.	.
-	chr19->S1908	chr26->S2624	1	LOD	6.30175	.	.	.	.	.	.	.	6.30175	.	.	.	.	.	.	.	.	.	.	.	.	.	.	.	.	.	.	.	.	.	.	.	.	.	.	.	.	.	.	.	.	.	.	.	.
				Effect	-0.498955	.	.	.	.	.	.	.	-0.498955	.	.	.	.	.	.	.	.	.	.	.	.	.	.	.	.	.	.	.	.	.	.	.	.	.	.	.	.	.	.	.	.	.	.	.	.
-	chr19->FL1242	chr21->S2114	1	LOD	2.91461	.	.	.	.	.	.	.	.	.	.	.	.	.	.	.	.	.	.	.	.	.	.	.	.	.	.	.	.	.	.	.	.	.	.	.	.	.	.	.	.	.	.	.	.
				Effect	-0.398436	.	.	.	.	.	.	.	.	.	.	.	.	.	.	.	.	.	.	.	.	.	.	.	.	.	.	.	.	.	.	.	.	.	.	.	.	.	.	.	.	.	.	.	.
-	chr19->FL1242	chr23->FL1232	1	LOD	2.04024	.	.	.	.	.	.	.	.	.	.	.	.	.	.	.	.	.	.	.	.	.	2.04024	.	.	.	.	.	.	.	.	.	.	.	.	.	.	.	.	.	.	.	.	.	.
				Effect	-0.333807	.	.	.	.	.	.	.	.	.	.	.	.	.	.	.	.	.	.	.	.	.	-0.333807	.	.	.	.	.	.	.	.	.	.	.	.	.	.	.	.	.	.	.	.	.	.
-	chr19->FL1242	chr25->FL1225	3	LOD	3.57406	.	.	.	.	.	.	.	.	.	.	.	.	.	.	.	.	.	.	.	.	.	.	.	.	.	.	.	.	.	.	.	.	.	2.06072	.	4.76543	.	.	.	.	.	.	.	.
				Effect	0.22543	.	.	.	.	.	.	.	.	.	.	.	.	.	.	.	.	.	.	.	.	.	.	.	.	.	.	.	.	.	.	.	.	.	-0.33467	.	0.550257	.	.	.	.	.	.	.	.
-	chr19->FL1237	chr25->FL1225	1	LOD	2.06493	.	.	.	.	.	.	.	.	.	.	.	.	.	.	.	.	.	.	.	.	.	.	.	.	.	.	.	.	.	.	.	.	.	.	.	.	.	.	.	.	.	.	.	.
				Effect	-0.294796	.	.	.	.	.	.	.	.	.	.	.	.	.	.	.	.	.	.	.	.	.	.	.	.	.	.	.	.	.	.	.	.	.	.	.	.	.	.	.	.	.	.	.	.
-	chr19->FL1237	chr25->FL1250	1	LOD	3.75127	.	.	.	.	.	.	.	.	.	.	.	.	.	.	.	.	3.75127	.	.	.	.	.	.	.	.	.	.	.	.	.	.	.	.	.	.	.	.	.	.	.	.	.	.	.
				Effect	0.451224	.	.	.	.	.	.	.	.	.	.	.	.	.	.	.	.	0.451224	.	.	.	.	.	.	.	.	.	.	.	.	.	.	.	.	.	.	.	.	.	.	.	.	.	.	.
-	chr20->S2002	chr20->FL1218	1	LOD	2.05867	.	.	.	.	.	.	.	.	.	.	.	.	.	.	.	.	.	.	.	.	.	.	.	.	.	.	.	.	.	.	.	.	.	.	.	.	.	.	.	.	2.05867	.	.	.
				Effect	-0.335158	.	.	.	.	.	.	.	.	.	.	.	.	.	.	.	.	.	.	.	.	.	.	.	.	.	.	.	.	.	.	.	.	.	.	.	.	.	.	.	.	-0.335158	.	.	.
-	chr20->S2002	chr25->FL1225	19	LOD	3.45864	.	.	.	.	.	.	2.38721	.	.	.	3.61924	2.58372	.	.	.	.	4.6015	.	.	.	5.59674	.	.	.	.	4.84605	2.86895	.	.	.	.	.	.	.	.	.	.	.	.	.	.	.	4.29573	2.37853
				Effect	0.100546	.	.	.	.	.	.	-0.353333	.	.	.	0.414844	-0.392057	.	.	.	.	0.500138	.	.	.	0.598251	.	.	.	.	0.460915	-0.357125	.	.	.	.	.	.	.	.	.	.	.	.	.	.	.	0.443274	-0.303547
-	chr20->S2013	chr21->S2111	1	LOD	5.6968	5.6968	.	.	.	.	.	.	.	.	.	.	.	.	.	.	.	.	.	.	.	.	.	.	.	.	.	.	.	.	.	.	.	.	.	.	.	.	.	.	.	.	.	.	.
				Effect	-0.551044	-0.551044	.	.	.	.	.	.	.	.	.	.	.	.	.	.	.	.	.	.	.	.	.	.	.	.	.	.	.	.	.	.	.	.	.	.	.	.	.	.	.	.	.	.	.
-	chr20->S2013	chr23->FL1232	1	LOD	3.27389	.	.	.	.	.	.	.	.	.	.	.	.	.	.	.	.	.	.	.	.	.	.	.	.	.	.	.	.	.	.	.	.	.	.	.	.	.	.	.	.	.	.	.	.
				Effect	0.413238	.	.	.	.	.	.	.	.	.	.	.	.	.	.	.	.	.	.	.	.	.	.	.	.	.	.	.	.	.	.	.	.	.	.	.	.	.	.	.	.	.	.	.	.
-	chr20->S2013	chr24->S2404	11	LOD	4.40063	.	.	.	.	2.85397	.	.	4.96001	.	.	.	.	.	.	.	.	.	.	.	.	5.4398	.	.	.	.	.	.	.	.	.	.	.	.	.	.	.	.	.	.	.	.	.	.	.
				Effect	0.187916	.	.	.	.	0.379634	.	.	0.422038	.	.	.	.	.	.	.	.	.	.	.	.	0.580857	.	.	.	.	.	.	.	.	.	.	.	.	.	.	.	.	.	.	.	.	.	.	.
-	chr20->S2013	chr24->S2405	2	LOD	6.53277	.	.	.	.	.	.	.	.	.	.	.	.	.	.	.	.	.	.	.	.	.	.	.	.	.	.	6.73782	.	.	.	.	.	.	.	.	.	.	.	.	.	.	.	.	.
				Effect	0.57211	.	.	.	.	.	.	.	.	.	.	.	.	.	.	.	.	.	.	.	.	.	.	.	.	.	.	0.545195	.	.	.	.	.	.	.	.	.	.	.	.	.	.	.	.	.
-	chr20->S2013	chr28->FL0566	2	LOD	4.55954	.	.	.	.	.	.	.	.	.	.	.	.	.	.	.	.	.	.	.	.	.	.	.	.	.	.	.	.	.	.	.	.	.	.	.	.	.	.	.	7.08052	.	.	.	.
				Effect	0.449289	.	.	.	.	.	.	.	.	.	.	.	.	.	.	.	.	.	.	.	.	.	.	.	.	.	.	.	.	.	.	.	.	.	.	.	.	.	.	.	0.5884	.	.	.	.
-	chr20->FL0425	chr21->S2111	6	LOD	3.66341	.	.	.	.	.	.	.	.	.	.	.	.	.	.	.	.	.	.	.	.	.	.	.	.	.	.	.	.	.	.	.	5.50514	.	.	.	.	.	.	.	.	.	.	.	.
				Effect	-0.0294676	.	.	.	.	.	.	.	.	.	.	.	.	.	.	.	.	.	.	.	.	.	.	.	.	.	.	.	.	.	.	.	-0.474451	.	.	.	.	.	.	.	.	.	.	.	.
-	chr20->FL0425	chr24->S2404	1	LOD	10.7686	.	.	.	.	.	.	.	.	.	.	.	.	.	.	.	.	.	.	.	.	.	10.7686	.	.	.	.	.	.	.	.	.	.	.	.	.	.	.	.	.	.	.	.	.	.
				Effect	0.726407	.	.	.	.	.	.	.	.	.	.	.	.	.	.	.	.	.	.	.	.	.	0.726407	.	.	.	.	.	.	.	.	.	.	.	.	.	.	.	.	.	.	.	.	.	.
-	chr20->FL0425	chr24->S2405	15	LOD	4.25316	.	.	.	.	.	.	.	.	3.5071	.	.	.	.	.	.	.	.	.	6.43101	.	.	.	.	.	2.35505	.	.	.	.	.	.	.	3.14026	.	.	.	.	.	.	2.69423	.	4.0963	.	.
				Effect	0.115564	.	.	.	.	.	.	.	.	-0.370451	.	.	.	.	.	.	.	.	.	0.476612	.	.	.	.	.	-0.334114	.	.	.	.	.	.	.	0.406346	.	.	.	.	.	.	0.356617	.	-0.44234	.	.
-	chr20->FL0425	chr26->S2621	1	LOD	2.05827	.	.	.	.	.	.	.	.	.	.	.	.	.	.	.	.	.	.	2.05827	.	.	.	.	.	.	.	.	.	.	.	.	.	.	.	.	.	.	.	.	.	.	.	.	.
				Effect	0.264934	.	.	.	.	.	.	.	.	.	.	.	.	.	.	.	.	.	.	0.264934	.	.	.	.	.	.	.	.	.	.	.	.	.	.	.	.	.	.	.	.	.	.	.	.	.
-	chr20->FL0425	chr27->FL0112	1	LOD	2.89363	.	.	.	.	.	.	.	.	.	.	.	.	.	.	.	.	.	.	.	.	.	.	.	.	.	.	.	.	.	.	.	.	.	.	.	.	.	.	.	.	.	.	.	.
				Effect	0.399938	.	.	.	.	.	.	.	.	.	.	.	.	.	.	.	.	.	.	.	.	.	.	.	.	.	.	.	.	.	.	.	.	.	.	.	.	.	.	.	.	.	.	.	.
-	chr20->FL1211	chr24->S2405	2	LOD	5.90728	.	.	.	.	.	.	.	.	.	.	.	.	.	.	.	.	.	.	.	.	.	.	.	.	.	.	.	.	.	.	.	.	.	.	.	.	.	.	.	.	.	.	.	.
				Effect	0.210314	.	.	.	.	.	.	.	.	.	.	.	.	.	.	.	.	.	.	.	.	.	.	.	.	.	.	.	.	.	.	.	.	.	.	.	.	.	.	.	.	.	.	.	.
-	chr20->FL1211	chr27->S2711	8	LOD	3.07574	.	.	.	.	.	2.06594	.	.	.	.	.	.	.	.	.	.	.	4.86765	.	.	.	.	.	.	.	.	.	.	.	.	.	.	.	.	.	.	.	.	.	.	.	.	.	.
				Effect	0.0155092	.	.	.	.	.	0.316903	.	.	.	.	.	.	.	.	.	.	.	-0.516672	.	.	.	.	.	.	.	.	.	.	.	.	.	.	.	.	.	.	.	.	.	.	.	.	.	.
-	chr20->FL1218	chr24->S2405	13	LOD	4.85252	3.95733	.	.	3.01399	.	.	.	.	.	.	.	.	.	.	.	.	.	.	.	.	.	.	.	.	.	7.82194	.	.	.	.	2.37291	2.7018	.	.	.	.	3.59637	3.22135	.	.	.	.	.	.
				Effect	-0.0530904	-0.455553	.	.	-0.460202	.	.	.	.	.	.	.	.	.	.	.	.	.	.	.	.	.	.	.	.	.	-0.64211	.	.	.	.	-0.319245	0.337325	.	.	.	.	0.46482	0.430298	.	.	.	.	.	.
-	chr20->FL1218	chr25->FL1269	1	LOD	2.20111	.	.	.	.	.	.	.	.	.	.	.	.	.	.	.	.	.	2.20111	.	.	.	.	.	.	.	.	.	.	.	.	.	.	.	.	.	.	.	.	.	.	.	.	.	.
				Effect	-0.349223	.	.	.	.	.	.	.	.	.	.	.	.	.	.	.	.	.	-0.349223	.	.	.	.	.	.	.	.	.	.	.	.	.	.	.	.	.	.	.	.	.	.	.	.	.	.
-	chr21->S2114	chr23->FL0903	3	LOD	4.45938	.	.	.	.	.	.	.	.	.	.	.	.	.	.	.	.	.	.	.	.	4.11615	.	.	.	.	.	.	.	.	.	.	.	.	.	.	.	.	.	.	.	.	.	.	.
				Effect	0.479907	.	.	.	.	.	.	.	.	.	.	.	.	.	.	.	.	.	.	.	.	0.488695	.	.	.	.	.	.	.	.	.	.	.	.	.	.	.	.	.	.	.	.	.	.	.
-	chr21->S2114	chr27->FL1219	1	LOD	2.06889	.	.	.	.	.	.	.	.	.	.	.	.	.	.	.	.	.	.	.	2.06889	.	.	.	.	.	.	.	.	.	.	.	.	.	.	.	.	.	.	.	.	.	.	.	.
				Effect	-0.387363	.	.	.	.	.	.	.	.	.	.	.	.	.	.	.	.	.	.	.	-0.387363	.	.	.	.	.	.	.	.	.	.	.	.	.	.	.	.	.	.	.	.	.	.	.	.
-	chr21->S2114	chr27->S2713	8	LOD	3.23248	.	.	.	.	.	.	2.50028	.	.	.	.	4.02741	.	.	.	.	.	.	.	.	.	.	.	.	2.63628	.	.	.	.	.	2.74665	.	.	.	2.7322	.	.	.	.	.	2.6884	6.22138	.	.
				Effect	0.382982	.	.	.	.	.	.	0.351789	.	.	.	.	0.464008	.	.	.	.	.	.	.	.	.	.	.	.	0.366696	.	.	.	.	.	0.347657	.	.	.	0.373382	.	.	.	.	.	0.339371	0.546941	.	.
-	chr22->S2202	chr25->FL1269	1	LOD	3.01322	.	.	.	.	.	.	.	.	.	.	.	.	.	.	.	.	.	.	.	.	.	.	.	.	.	.	.	.	.	.	.	.	.	.	.	.	.	.	.	.	.	.	.	.
				Effect	0.401614	.	.	.	.	.	.	.	.	.	.	.	.	.	.	.	.	.	.	.	.	.	.	.	.	.	.	.	.	.	.	.	.	.	.	.	.	.	.	.	.	.	.	.	.
-	chr22->S2210	chr23->FL1232	2	LOD	7.1847	.	.	.	.	.	.	.	.	.	.	.	.	.	.	.	.	.	.	.	7.57331	.	.	.	.	.	.	.	.	.	.	.	.	.	.	.	.	.	.	.	.	.	.	.	.
				Effect	0.633348	.	.	.	.	.	.	.	.	.	.	.	.	.	.	.	.	.	.	.	0.691268	.	.	.	.	.	.	.	.	.	.	.	.	.	.	.	.	.	.	.	.	.	.	.	.
-	chr22->S2210	chr27->S2710	4	LOD	4.56927	.	.	.	.	.	.	.	.	.	.	.	.	3.09011	.	.	.	.	.	.	.	.	.	.	.	.	.	.	.	.	.	5.41915	.	.	.	.	.	.	.	.	.	.	.	.	.
				Effect	0.479178	.	.	.	.	.	.	.	.	.	.	.	.	0.406819	.	.	.	.	.	.	.	.	.	.	.	.	.	.	.	.	.	0.493096	.	.	.	.	.	.	.	.	.	.	.	.	.
-	chr22->S2210	chr27->S2711	2	LOD	3.01697	.	.	.	.	.	.	.	.	.	.	.	.	.	.	.	.	.	.	.	.	.	.	.	.	.	.	.	.	.	3.33791	.	.	.	.	.	.	.	.	.	.	.	.	.	2.69604
				Effect	0.384665	.	.	.	.	.	.	.	.	.	.	.	.	.	.	.	.	.	.	.	.	.	.	.	.	.	.	.	.	.	0.435142	.	.	.	.	.	.	.	.	.	.	.	.	.	0.334187
-	chr22->FL1281	chr26->S2621	1	LOD	3.76459	.	.	.	.	.	.	.	.	.	.	.	.	.	.	.	.	.	.	.	.	.	.	.	.	.	.	.	.	.	.	.	.	.	.	.	.	.	.	.	.	.	.	.	.
				Effect	0.434047	.	.	.	.	.	.	.	.	.	.	.	.	.	.	.	.	.	.	.	.	.	.	.	.	.	.	.	.	.	.	.	.	.	.	.	.	.	.	.	.	.	.	.	.
-	chr23->FL1203	chr26->S2624	1	LOD	2.75543	.	.	.	.	.	.	.	.	.	.	.	.	.	.	.	.	.	.	.	.	.	.	.	.	.	.	.	.	.	.	.	.	.	.	.	.	.	.	.	.	.	.	.	.
				Effect	-0.276076	.	.	.	.	.	.	.	.	.	.	.	.	.	.	.	.	.	.	.	.	.	.	.	.	.	.	.	.	.	.	.	.	.	.	.	.	.	.	.	.	.	.	.	.
-	chr23->FL1203	chr27->FL0112	14	LOD	5.07905	.	.	.	.	.	.	.	.	.	6.06874	.	.	.	.	.	.	.	.	.	.	.	.	.	.	6.34809	.	.	.	.	2.5118	.	.	.	.	.	.	.	.	.	.	.	.	.	10.29
				Effect	0.0953871	.	.	.	.	.	.	.	.	.	-0.592803	.	.	.	.	.	.	.	.	.	.	.	.	.	.	0.587164	.	.	.	.	0.378231	.	.	.	.	.	.	.	.	.	.	.	.	.	-0.672004
-	chr24->S2405	chr28->FL0566	1	LOD	11.4265	.	.	.	.	.	.	.	.	.	.	.	.	.	.	.	.	.	.	.	.	.	.	.	.	.	.	.	.	.	.	.	.	.	.	.	.	.	.	.	.	.	.	.	.
				Effect	0.593209	.	.	.	.	.	.	.	.	.	.	.	.	.	.	.	.	.	.	.	.	.	.	.	.	.	.	.	.	.	.	.	.	.	.	.	.	.	.	.	.	.	.	.	.
-	chr25->FL1225	chr25->FL1269	1	LOD	4.27111	.	.	.	.	.	.	.	.	.	.	.	.	.	.	.	.	.	.	.	.	.	.	.	.	.	.	.	.	.	.	.	.	.	4.27111	.	.	.	.	.	.	.	.	.	.
				Effect	0.468689	.	.	.	.	.	.	.	.	.	.	.	.	.	.	.	.	.	.	.	.	.	.	.	.	.	.	.	.	.	.	.	.	.	0.468689	.	.	.	.	.	.	.	.	.	.
-	chr25->FL1225	chr27->FL0112	5	LOD	5.43182	.	2.82245	.	.	.	.	.	.	.	.	.	.	.	.	.	4.59122	.	.	10.621	.	.	.	.	.	.	.	.	.	.	.	.	.	.	6.99805	.	.	.	.	.	.	.	.	.	.
				Effect	0.475364	.	0.369911	.	.	.	.	.	.	.	.	.	.	.	.	.	0.434748	.	.	0.643673	.	.	.	.	.	.	.	.	.	.	.	.	.	.	0.634186	.	.	.	.	.	.	.	.	.	.
-	chr25->FL1225	chr27->FL1267	3	LOD	3.70137	.	.	.	.	.	.	.	.	.	.	.	.	.	.	.	.	.	.	.	.	.	.	.	.	.	.	.	.	.	.	.	.	.	.	.	.	.	.	.	.	.	.	.	.
				Effect	0.405795	.	.	.	.	.	.	.	.	.	.	.	.	.	.	.	.	.	.	.	.	.	.	.	.	.	.	.	.	.	.	.	.	.	.	.	.	.	.	.	.	.	.	.	.
-	chr25->FL0357	chr27->FL0112	1	LOD	3.96237	.	.	.	.	.	.	.	.	.	.	.	.	.	.	.	.	.	.	.	.	.	.	.	.	.	.	.	.	.	.	.	.	.	.	.	.	.	.	.	.	.	.	.	.
				Effect	0.461312	.	.	.	.	.	.	.	.	.	.	.	.	.	.	.	.	.	.	.	.	.	.	.	.	.	.	.	.	.	.	.	.	.	.	.	.	.	.	.	.	.	.	.	.
-	chr25->FL1269	chr26->S2621	1	LOD	2.41427	.	.	.	.	.	.	.	.	.	.	.	.	.	.	.	.	.	.	.	.	.	.	.	.	.	.	.	.	.	.	.	.	.	.	.	.	.	.	.	.	.	.	.	.
				Effect	-0.347687	.	.	.	.	.	.	.	.	.	.	.	.	.	.	.	.	.	.	.	.	.	.	.	.	.	.	.	.	.	.	.	.	.	.	.	.	.	.	.	.	.	.	.	.
-	chr26->S2621	chr27->FL0112	5	LOD	7.26632	.	.	.	.	.	.	.	.	.	.	.	.	.	.	.	.	.	.	.	.	.	7.10658	.	.	.	.	.	.	.	.	.	.	.	.	.	.	.	.	.	.	.	.	.	.
				Effect	0.654849	.	.	.	.	.	.	.	.	.	.	.	.	.	.	.	.	.	.	.	.	.	0.643133	.	.	.	.	.	.	.	.	.	.	.	.	.	.	.	.	.	.	.	.	.	.
-	chr26->S2621	chr27->S2710	49	LOD	3.93144	5.07002	3.13393	.	.	3.0921	2.06081	3.85726	3.58332	3.2564	.	.	.	.	.	2.27982	3.4301	3.20461	.	.	.	.	2.71367	2.98319	.	.	.	4.01496	.	.	.	2.11279	.	2.26054	.	2.74227	.	.	.	.	4.54689	.	.	4.57888	.
				Effect	0.312715	0.503227	0.398248	.	.	0.39045	0.31055	-0.450533	0.358874	0.352435	.	.	.	.	.	0.383974	0.378358	-0.407276	.	.	.	.	0.337624	0.445393	.	.	.	0.415361	.	.	.	0.301704	.	0.348608	.	0.369352	.	.	.	.	0.454018	.	.	0.452873	.
-	chr26->S2621	chr27->S2711	3	LOD	2.27655	.	.	.	.	.	.	.	.	.	.	.	.	.	.	.	.	.	.	.	.	.	.	.	.	.	.	.	.	2.05978	.	.	.	.	.	.	.	.	.	.	.	.	.	.	2.45984
				Effect	0.317906	.	.	.	.	.	.	.	.	.	.	.	.	.	.	.	.	.	.	.	.	.	.	.	.	.	.	.	.	0.296852	.	.	.	.	.	.	.	.	.	.	.	.	.	.	0.312061
-	chr26->S2621	chr28->FL0566	4	LOD	2.51018	.	.	.	.	.	.	.	.	.	.	.	.	.	.	.	.	.	.	.	.	.	.	.	.	.	.	.	.	.	.	.	.	.	.	.	.	.	.	2.79433	.	.	.	.	.
				Effect	0.309157	.	.	.	.	.	.	.	.	.	.	.	.	.	.	.	.	.	.	.	.	.	.	.	.	.	.	.	.	.	.	.	.	.	.	.	.	.	.	0.356539	.	.	.	.	.
-	chr27->FL0112	chr28->FL0566	1	LOD	2.23403	.	.	.	.	.	.	.	.	.	.	.	.	.	.	.	.	.	.	.	.	.	.	.	.	.	.	.	.	.	.	.	.	.	.	.	.	.	.	.	.	.	.	.	.
				Effect	-0.321357	.	.	.	.	.	.	.	.	.	.	.	.	.	.	.	.	.	.	.	.	.	.	.	.	.	.	.	.	.	.	.	.	.	.	.	.	.	.	.	.	.	.	.	.
-	chr27->FL1219	chr28->FL0566	1	LOD	3.0358	.	.	.	.	.	.	.	.	.	.	.	.	.	.	.	.	.	.	.	.	.	.	.	.	.	.	.	.	.	.	.	.	.	.	.	.	.	.	.	.	.	.	.	.
				Effect	-0.291187	.	.	.	.	.	.	.	.	.	.	.	.	.	.	.	.	.	.	.	.	.	.	.	.	.	.	.	.	.	.	.	.	.	.	.	.	.	.	.	.	.	.	.	.
[truncated: 56 more columns]

## Sheet: PW
Major	Epi. 1	Epi. 2	power(%)		Mean	R1	R2	R3	R4	R5	R6	R7	R8	R9	R10	R11	R12	R13	R14	R15	R16	R17	R18	R19	R20	R21	R22	R23	R24	R25	R26	R27	R28	R29	R30	R31	R32	R33	R34	R35	R36	R37	R38	R39	R40	R41	R42	R43	R44
chr1->S0106	-	-	100	LOD	15.8836	16.3563	15.141	15.0394	20.3249	15.8854	14.4259	14.4814	15.2128	19.5974	13.5194	13.7173	14.3937	15.1647	17.051	17.1435	15.6564	11.9967	18.4416	18.6833	16.4681	16.0428	16.9777	16.3121	15.3756	13.8874	13.7145	16.1252	15.4378	14.6724	17.6692	13.6774	15.4998	13.6101	15.4936	16.4886	16.2061	13.0379	18.4915	16.1511	17.6425	14.3281	16.2105	15.1605	17.322
				Effect	0.138722	0.140077	0.120167	0.138317	0.147937	0.144609	0.137602	0.137736	0.139196	0.156866	0.132909	0.134481	0.133251	0.13424	0.142982	0.139606	0.142612	0.128254	0.145834	0.146953	0.14566	0.135024	0.142813	0.141661	0.136073	0.132481	0.132771	0.146155	0.135075	0.139965	0.147594	0.135056	0.141273	0.134241	0.139288	0.133941	0.138362	0.122493	0.153737	0.141831	0.144955	0.136162	0.134278	0.135184	0.152664
chr21->S2111	-	-	5	LOD	2.45648	.	.	.	.	.	.	.	.	.	.	.	.	3.60042	.	.	.	.	.	.	.	.	.	.	.	.	.	.	.	.	.	2.00793	.	.	.	.	.	.	.	.	.	.	.	2.11729	.
				Effect	-0.0539604	.	.	.	.	.	.	.	.	.	.	.	.	-0.0649385	.	.	.	.	.	.	.	.	.	.	.	.	.	.	.	.	.	-0.0516144	.	.	.	.	.	.	.	.	.	.	.	-0.0505808	.
chr22->S2202	-	-	1	LOD	2.37204	.	.	.	.	.	.	.	.	.	.	.	.	2.37204	.	.	.	.	.	.	.	.	.	.	.	.	.	.	.	.	.	.	.	.	.	.	.	.	.	.	.	.	.	.	.
				Effect	0.0466975	.	.	.	.	.	.	.	.	.	.	.	.	0.0466975	.	.	.	.	.	.	.	.	.	.	.	.	.	.	.	.	.	.	.	.	.	.	.	.	.	.	.	.	.	.	.
chr22->S2210	-	-	4	LOD	2.10705	.	.	.	.	.	.	.	.	.	.	.	.	.	2.21733	.	.	.	.	.	.	.	.	.	.	.	.	2.08765	.	.	.	.	.	.	.	.	.	.	.	.	.	.	.	.	.
				Effect	0.0444338	.	.	.	.	.	.	.	.	.	.	.	.	.	0.04539	.	.	.	.	.	.	.	.	.	.	.	.	0.0471101	.	.	.	.	.	.	.	.	.	.	.	.	.	.	.	.	.
chr23->S2304	-	-	29	LOD	2.31008	.	.	2.04182	.	.	.	.	.	.	2.30141	.	.	.	.	.	.	2.03544	2.02212	.	.	2.3526	.	.	.	2.06947	2.17285	.	.	.	.	.	.	.	2.24866	2.24244	.	.	.	2.291	.	2.14522	.	.	.
				Effect	0.0474181	.	.	0.047418	.	.	.	.	.	.	0.0499435	.	.	.	.	.	.	0.0472996	0.0423481	.	.	0.0459768	.	.	.	0.0459459	0.0482242	.	.	.	.	.	.	.	0.0468085	0.0444367	.	.	.	0.0472914	.	0.0473228	.	.	.
chr23->FL1203	-	-	1	LOD	2.03647	.	.	.	.	.	.	.	.	.	.	.	.	.	2.03647	.	.	.	.	.	.	.	.	.	.	.	.	.	.	.	.	.	.	.	.	.	.	.	.	.	.	.	.	.	.
				Effect	0.0436326	.	.	.	.	.	.	.	.	.	.	.	.	.	0.0436326	.	.	.	.	.	.	.	.	.	.	.	.	.	.	.	.	.	.	.	.	.	.	.	.	.	.	.	.	.	.
-	chr1->S0102	chr3->S0302	19	LOD	2.81142	.	2.2993	.	.	.	.	2.7922	.	.	.	.	.	.	2.95605	2.07829	.	.	3.32099	.	.	.	.	.	.	.	.	.	.	2.66255	.	.	2.39194	.	.	2.28815	.	2.70234	.	.	.	2.90708	.	.	.
				Effect	0.0256914	.	0.0414426	.	.	.	.	0.0548499	.	.	.	.	.	.	0.0534803	-0.0422931	.	.	0.0551806	.	.	.	.	.	.	.	.	.	.	0.052881	.	.	0.0480703	.	.	-0.0446154	.	0.0495265	.	.	.	0.0559296	.	.	.
-	chr1->FL1241	chr3->S0302	10	LOD	2.69579	3.07666	.	.	.	.	.	.	.	.	.	.	.	.	.	.	.	.	.	.	.	.	3.17884	.	.	.	.	.	.	.	.	.	.	.	.	.	.	.	.	.	.	.	.	.	.
				Effect	0.0321894	0.0557529	.	.	.	.	.	.	.	.	.	.	.	.	.	.	.	.	.	.	.	.	0.0561225	.	.	.	.	.	.	.	.	.	.	.	.	.	.	.	.	.	.	.	.	.	.
-	chr1->FL1262	chr18->S1807	8	LOD	2.31038	.	.	.	.	.	.	.	.	.	.	.	.	.	.	.	.	.	.	.	.	.	.	.	.	.	.	.	.	.	.	.	.	.	.	.	.	2.21117	.	.	2.01425	.	.	.	.
				Effect	0.0105	.	.	.	.	.	.	.	.	.	.	.	.	.	.	.	.	.	.	.	.	.	.	.	.	.	.	.	.	.	.	.	.	.	.	.	.	0.0450919	.	.	-0.0431119	.	.	.	.
-	chr2->S0203	chr17->FL0705	1	LOD	2.18118	.	.	.	.	.	.	.	.	.	.	.	.	.	.	.	.	.	.	.	.	.	.	.	.	.	.	.	.	.	.	.	.	.	.	.	.	2.18118	.	.	.	.	.	.	.
				Effect	0.0473802	.	.	.	.	.	.	.	.	.	.	.	.	.	.	.	.	.	.	.	.	.	.	.	.	.	.	.	.	.	.	.	.	.	.	.	.	0.0473802	.	.	.	.	.	.	.
-	chr2->S0203	chr19->S1908	4	LOD	2.9992	.	.	.	.	.	.	.	.	.	.	.	.	.	.	.	.	.	.	.	.	.	.	.	.	.	.	.	.	.	2.255	.	.	.	.	.	.	.	.	.	3.53197	.	.	.	.
				Effect	-0.0230517	.	.	.	.	.	.	.	.	.	.	.	.	.	.	.	.	.	.	.	.	.	.	.	.	.	.	.	.	.	-0.0463048	.	.	.	.	.	.	.	.	.	0.0573847	.	.	.	.
-	chr2->FL0827	chr24->S2405	2	LOD	3.58151	.	.	.	.	.	.	.	.	.	.	.	.	.	.	.	.	.	.	.	.	.	.	.	.	.	.	.	.	.	.	.	.	.	3.36674	.	.	.	.	.	.	.	.	.	.
				Effect	-0.0597641	.	.	.	.	.	.	.	.	.	.	.	.	.	.	.	.	.	.	.	.	.	.	.	.	.	.	.	.	.	.	.	.	.	-0.0574247	.	.	.	.	.	.	.	.	.	.
-	chr3->S0302	chr6->S0601	1	LOD	2.24092	.	.	.	.	.	.	.	.	.	.	.	.	.	.	.	.	.	.	.	.	.	.	.	.	.	.	.	.	.	.	.	.	.	.	.	.	.	.	.	.	.	.	.	.
				Effect	0.0474961	.	.	.	.	.	.	.	.	.	.	.	.	.	.	.	.	.	.	.	.	.	.	.	.	.	.	.	.	.	.	.	.	.	.	.	.	.	.	.	.	.	.	.	.
-	chr3->S0302	chr14->FL1223	1	LOD	4.04765	.	.	.	.	.	.	.	.	.	.	.	.	.	.	.	.	.	.	.	.	.	.	.	.	.	.	.	.	.	.	.	.	.	.	4.04765	.	.	.	.	.	.	.	.	.
				Effect	-0.0606246	.	.	.	.	.	.	.	.	.	.	.	.	.	.	.	.	.	.	.	.	.	.	.	.	.	.	.	.	.	.	.	.	.	.	-0.0606246	.	.	.	.	.	.	.	.	.
-	chr3->S0302	chr24->S2405	1	LOD	3.43253	.	.	.	.	.	.	.	.	.	.	.	.	.	.	.	.	.	.	.	.	.	.	.	.	.	.	.	.	.	.	.	.	.	.	.	.	.	.	.	.	.	.	.	.
				Effect	-0.0731826	.	.	.	.	.	.	.	.	.	.	.	.	.	.	.	.	.	.	.	.	.	.	.	.	.	.	.	.	.	.	.	.	.	.	.	.	.	.	.	.	.	.	.	.
-	chr3->FL1248	chr24->S2404	1	LOD	3.04331	.	.	.	.	.	.	.	.	.	.	.	.	.	.	.	.	.	.	.	.	.	.	.	.	.	.	.	.	.	.	.	.	.	.	.	.	.	.	.	.	.	.	.	.
				Effect	0.0689966	.	.	.	.	.	.	.	.	.	.	.	.	.	.	.	.	.	.	.	.	.	.	.	.	.	.	.	.	.	.	.	.	.	.	.	.	.	.	.	.	.	.	.	.
-	chr29->S0313	chr29->S0314	4	LOD	2.56175	.	.	.	.	.	.	.	.	.	.	.	.	.	.	.	.	.	.	.	.	.	2.76768	.	.	2.20631	.	.	.	.	.	.	.	.	.	.	.	.	.	.	.	.	.	.	.
				Effect	-0.0608389	.	.	.	.	.	.	.	.	.	.	.	.	.	.	.	.	.	.	.	.	.	-0.0517815	.	.	-0.0475769	.	.	.	.	.	.	.	.	.	.	.	.	.	.	.	.	.	.	.
-	chr4->S0421	chr16->S1606	2	LOD	3.16818	.	.	.	.	.	.	.	.	.	.	.	.	.	.	.	.	.	.	.	.	.	.	.	.	.	.	.	.	.	.	.	.	.	.	.	.	.	.	.	.	.	.	.	.
				Effect	-0.00223766	.	.	.	.	.	.	.	.	.	.	.	.	.	.	.	.	.	.	.	.	.	.	.	.	.	.	.	.	.	.	.	.	.	.	.	.	.	.	.	.	.	.	.	.
-	chr4->FL1202	chr16->S1606	1	LOD	3.10758	.	.	.	.	.	.	.	.	.	.	.	.	.	.	.	.	.	.	.	.	.	.	.	.	.	.	.	.	.	.	.	.	.	.	.	.	.	.	.	.	.	.	.	.
				Effect	-0.0526562	.	.	.	.	.	.	.	.	.	.	.	.	.	.	.	.	.	.	.	.	.	.	.	.	.	.	.	.	.	.	.	.	.	.	.	.	.	.	.	.	.	.	.	.
-	chr4->S0404	chr16->S1610	3	LOD	2.71891	.	.	.	.	.	.	.	2.04093	.	.	.	.	.	.	.	.	.	.	.	.	.	.	.	.	.	.	.	.	.	.	.	.	.	.	.	.	.	.	.	2.70373	.	.	.	.
				Effect	0.0169232	.	.	.	.	.	.	.	0.0451368	.	.	.	.	.	.	.	.	.	.	.	.	.	.	.	.	.	.	.	.	.	.	.	.	.	.	.	.	.	.	.	-0.0498528	.	.	.	.
-	chr4->S0404	chr18->S1815	1	LOD	3.71969	.	.	.	.	.	.	.	.	.	.	.	.	.	.	.	.	.	.	.	.	.	.	.	.	.	.	.	.	.	.	.	.	.	.	.	.	.	.	.	.	.	.	.	.
				Effect	0.0552924	.	.	.	.	.	.	.	.	.	.	.	.	.	.	.	.	.	.	.	.	.	.	.	.	.	.	.	.	.	.	.	.	.	.	.	.	.	.	.	.	.	.	.	.
-	chr4->S0405	chr18->S1807	1	LOD	3.48617	.	.	.	.	.	.	.	.	.	.	.	.	.	.	.	.	.	.	.	.	.	.	.	.	.	.	.	.	.	.	.	.	.	.	.	.	.	.	.	.	.	.	.	.
				Effect	-0.055108	.	.	.	.	.	.	.	.	.	.	.	.	.	.	.	.	.	.	.	.	.	.	.	.	.	.	.	.	.	.	.	.	.	.	.	.	.	.	.	.	.	.	.	.
-	chr6->S0601	chr24->S2404	7	LOD	3.09902	.	2.99271	.	.	.	.	.	.	.	.	.	.	.	.	.	.	.	.	3.00194	.	.	.	.	3.05549	.	.	.	.	.	.	.	.	.	.	.	.	.	2.0616	.	.	.	.	.	.
				Effect	0.00909094	.	0.050283	.	.	.	.	.	.	.	.	.	.	.	.	.	.	.	.	0.0512362	.	.	.	.	0.0553445	.	.	.	.	.	.	.	.	.	.	.	.	.	-0.0449831	.	.	.	.	.	.
-	chr6->S0601	chr24->S2405	12	LOD	2.77196	.	.	3.64396	.	.	.	.	.	2.73852	.	.	.	.	.	3.25439	.	.	.	.	.	.	.	.	.	.	.	.	.	.	.	.	.	.	.	.	2.04703	.	.	.	.	.	.	.	.
				Effect	-0.0262863	.	.	-0.0621356	.	.	.	.	.	0.0507475	.	.	.	.	.	-0.05325	.	.	.	.	.	.	.	.	.	.	.	.	.	.	.	.	.	.	.	.	-0.0441051	.	.	.	.	.	.	.	.
-	chr6->S0607	chr17->FL1139	1	LOD	2.10244	.	.	.	.	.	.	.	.	.	.	.	.	.	.	.	.	.	.	.	.	.	.	.	.	.	.	.	.	.	.	.	.	.	.	.	.	.	.	.	.	.	.	.	.
				Effect	-0.0435317	.	.	.	.	.	.	.	.	.	.	.	.	.	.	.	.	.	.	.	.	.	.	.	.	.	.	.	.	.	.	.	.	.	.	.	.	.	.	.	.	.	.	.	.
-	chr6->FL1251	chr24->S2404	4	LOD	2.51998	.	.	.	.	.	.	.	.	.	.	.	.	.	.	.	.	.	.	.	.	.	.	2.16759	.	.	.	.	.	.	.	.	.	.	.	.	.	.	.	.	.	.	.	.	.
				Effect	-0.0222628	.	.	.	.	.	.	.	.	.	.	.	.	.	.	.	.	.	.	.	.	.	.	-0.0446536	.	.	.	.	.	.	.	.	.	.	.	.	.	.	.	.	.	.	.	.	.
-	chr6->S0609	chr8->S0809	11	LOD	2.8202	.	.	.	.	.	.	2.00826	.	.	.	.	3.06978	.	.	.	.	.	.	.	.	.	.	.	.	.	.	.	4.4682	.	.	.	.	.	.	.	.	.	2.09808	.	.	.	.	.	.
				Effect	-0.0331657	.	.	.	.	.	.	-0.0470541	.	.	.	.	-0.0553559	.	.	.	.	.	.	.	.	.	.	.	.	.	.	.	-0.0656269	.	.	.	.	.	.	.	.	.	-0.0455295	.	.	.	.	.	.
-	chr6->S0609	chr24->S2405	1	LOD	3.25903	.	.	.	.	.	.	.	.	.	.	.	.	.	.	.	.	.	.	.	.	.	.	.	.	.	.	.	.	.	.	.	.	.	.	.	.	.	.	.	.	.	.	.	.
				Effect	0.0556746	.	.	.	.	.	.	.	.	.	.	.	.	.	.	.	.	.	.	.	.	.	.	.	.	.	.	.	.	.	.	.	.	.	.	.	.	.	.	.	.	.	.	.	.
-	chr8->S0804	chr23->FL0903	1	LOD	2.72546	.	.	.	.	.	.	.	.	.	.	.	.	.	.	.	.	.	.	.	.	.	.	.	.	.	.	.	.	.	.	.	.	.	.	.	.	.	.	.	.	.	.	.	.
				Effect	-0.0461295	.	.	.	.	.	.	.	.	.	.	.	.	.	.	.	.	.	.	.	.	.	.	.	.	.	.	.	.	.	.	.	.	.	.	.	.	.	.	.	.	.	.	.	.
-	chr8->S0816	chr19->S1908	3	LOD	2.13154	.	.	.	.	.	.	.	.	.	.	.	.	.	.	.	.	.	.	.	.	.	.	2.048	.	.	.	.	.	.	.	.	.	.	.	.	.	.	.	.	.	.	.	.	.
				Effect	-0.0444689	.	.	.	.	.	.	.	.	.	.	.	.	.	.	.	.	.	.	.	.	.	.	-0.0444184	.	.	.	.	.	.	.	.	.	.	.	.	.	.	.	.	.	.	.	.	.
-	chr8->S0816	chr25->FL1225	4	LOD	2.82158	.	.	.	.	.	.	.	.	.	.	.	.	.	.	.	.	.	.	.	.	.	.	.	.	.	.	.	.	.	.	.	.	.	.	.	.	.	.	.	.	.	.	.	.
				Effect	-0.0278343	.	.	.	.	.	.	.	.	.	.	.	.	.	.	.	.	.	.	.	.	.	.	.	.	.	.	.	.	.	.	.	.	.	.	.	.	.	.	.	.	.	.	.	.
-	chr8->S0816	chr25->FL1221	1	LOD	2.24465	.	.	.	.	.	.	.	.	.	.	.	.	.	.	.	.	.	.	.	.	.	.	.	.	.	.	.	.	.	.	.	.	.	.	.	.	.	.	.	.	.	.	.	.
				Effect	-0.0448262	.	.	.	.	.	.	.	.	.	.	.	.	.	.	.	.	.	.	.	.	.	.	.	.	.	.	.	.	.	.	.	.	.	.	.	.	.	.	.	.	.	.	.	.
-	chr8->S0816	chr25->FL1220	2	LOD	2.96578	.	.	.	.	.	.	.	.	.	.	.	.	.	.	.	.	.	.	.	.	.	.	.	.	.	.	.	.	.	.	.	.	.	.	.	.	.	.	.	.	.	.	.	.
				Effect	-0.0494977	.	.	.	.	.	.	.	.	.	.	.	.	.	.	.	.	.	.	.	.	.	.	.	.	.	.	.	.	.	.	.	.	.	.	.	.	.	.	.	.	.	.	.	.
-	chr8->S0816	chr25->FL1269	3	LOD	2.82708	.	.	.	.	.	.	.	.	.	.	.	.	.	.	.	.	.	.	.	.	2.05286	.	.	.	.	.	.	.	.	.	.	.	.	.	.	.	.	.	.	.	.	.	.	.
				Effect	0.0134116	.	.	.	.	.	.	.	.	.	.	.	.	.	.	.	.	.	.	.	.	0.0431322	.	.	.	.	.	.	.	.	.	.	.	.	.	.	.	.	.	.	.	.	.	.	.
-	chr8->FL1277	chr20->S2002	13	LOD	2.56337	.	2.13326	.	.	.	.	.	.	2.86588	.	.	.	.	2.11663	2.02176	.	.	2.21671	.	.	.	3.15059	.	.	.	.	.	.	.	.	.	.	2.39039	.	.	.	.	.	.	.	.	.	.	.
				Effect	0.00212255	.	-0.0398426	.	.	.	.	.	.	-0.0519927	.	.	.	.	0.0448424	0.0422982	.	.	-0.0443932	.	.	.	0.0596782	.	.	.	.	.	.	.	.	.	.	-0.0509393	.	.	.	.	.	.	.	.	.	.	.
-	chr8->FL1277	chr24->S2405	11	LOD	2.73359	.	.	.	.	.	.	.	.	.	.	.	.	.	.	.	.	.	.	.	.	4.44085	.	2.38587	.	.	.	.	.	.	.	.	.	.	.	.	.	.	2.03041	.	.	.	.	.	.
				Effect	-0.00394542	.	.	.	.	.	.	.	.	.	.	.	.	.	.	.	.	.	.	.	.	0.0635691	.	0.0471685	.	.	.	.	.	.	.	.	.	.	.	.	.	.	-0.044477	.	.	.	.	.	.
-	chr11->FL1224	chr13->FL0333	5	LOD	2.82683	2.27937	.	.	.	.	.	.	.	.	.	.	.	.	.	.	.	.	.	.	.	.	3.12376	.	.	.	.	.	.	.	.	.	.	.	.	.	2.35524	.	.	.	.	.	.	.	.
				Effect	0.00891814	0.0468172	.	.	.	.	.	.	.	.	.	.	.	.	.	.	.	.	.	.	.	.	-0.0616353	.	.	.	.	.	.	.	.	.	.	.	.	.	0.0512163	.	.	.	.	.	.	.	.
-	chr11->FL1224	chr16->FL1222	1	LOD	3.24358	.	.	.	3.24358	.	.	.	.	.	.	.	.	.	.	.	.	.	.	.	.	.	.	.	.	.	.	.	.	.	.	.	.	.	.	.	.	.	.	.	.	.	.	.	.
				Effect	-0.0496328	.	.	.	-0.0496328	.	.	.	.	.	.	.	.	.	.	.	.	.	.	.	.	.	.	.	.	.	.	.	.	.	.	.	.	.	.	.	.	.	.	.	.	.	.	.	.
-	chr11->FL1224	chr18->S1816	2	LOD	2.17663	.	.	.	.	.	.	.	.	.	.	.	.	.	.	.	.	.	.	2.34925	.	.	.	2.00401	.	.	.	.	.	.	.	.	.	.	.	.	.	.	.	.	.	.	.	.	.
				Effect	0.0444734	.	.	.	.	.	.	.	.	.	.	.	.	.	.	.	.	.	.	0.0451085	.	.	.	0.0438382	.	.	.	.	.	.	.	.	.	.	.	.	.	.	.	.	.	.	.	.	.
-	chr11->S1111	chr13->FL1278	13	LOD	3.01943	2.05098	.	.	.	.	.	.	.	.	.	.	.	2.65508	2.37805	.	.	.	.	2.35701	.	.	.	.	.	.	.	.	.	.	.	.	.	.	.	.	3.838	.	.	.	2.62179	.	.	.	.
				Effect	-0.020643	-0.0440377	.	.	.	.	.	.	.	.	.	.	.	-0.0500865	-0.0476486	.	.	.	.	-0.0462512	.	.	.	.	.	.	.	.	.	.	.	.	.	.	.	.	-0.0663673	.	.	.	0.0489083	.	.	.	.
-	chr11->S1111	chr13->S1307	2	LOD	2.36938	.	.	.	.	.	.	.	.	.	.	.	.	.	.	.	.	.	.	.	.	.	.	.	.	.	.	.	.	.	.	.	.	.	.	.	.	.	.	.	.	.	.	.	.
				Effect	0.00194869	.	.	.	.	.	.	.	.	.	.	.	.	.	.	.	.	.	.	.	.	.	.	.	.	.	.	.	.	.	.	.	.	.	.	.	.	.	.	.	.	.	.	.	.
-	chr11->S1111	chr18->S1810	3	LOD	2.898	3.13394	.	.	.	.	.	.	.	.	.	.	.	.	.	.	.	.	.	.	.	.	.	.	.	.	.	.	.	.	.	.	.	.	.	.	.	.	.	.	.	.	.	.	.
				Effect	-0.0149054	0.059303	.	.	.	.	.	.	.	.	.	.	.	.	.	.	.	.	.	.	.	.	.	.	.	.	.	.	.	.	.	.	.	.	.	.	.	.	.	.	.	.	.	.	.
-	chr11->S1111	chr18->S1815	4	LOD	2.57244	.	.	.	.	.	.	.	.	2.30996	.	.	.	.	.	.	.	.	.	.	.	.	.	.	.	.	.	.	.	.	.	.	.	.	.	.	.	.	.	.	.	.	.	.	.
				Effect	-0.00109519	.	.	.	.	.	.	.	.	0.0462798	.	.	.	.	.	.	.	.	.	.	.	.	.	.	.	.	.	.	.	.	.	.	.	.	.	.	.	.	.	.	.	.	.	.	.
-	chr11->S1136	chr16->S1610	3	LOD	2.82259	.	.	.	2.05637	.	.	.	.	.	.	.	.	.	.	.	.	.	.	2.36826	.	.	.	.	.	.	.	.	.	.	.	.	.	.	.	.	.	.	4.04315	.	.	.	.	.	.
				Effect	0.0498655	.	.	.	0.0401683	.	.	.	.	.	.	.	.	.	.	.	.	.	.	0.0455607	.	.	.	.	.	.	.	.	.	.	.	.	.	.	.	.	.	.	0.0638675	.	.	.	.	.	.
-	chr11->FL1107	chr16->S1610	4	LOD	2.57305	.	3.14565	.	.	.	.	.	.	.	.	.	.	.	.	.	.	.	.	.	.	.	.	.	.	.	.	.	.	.	.	.	.	.	.	.	.	.	.	.	.	.	.	.	.
				Effect	-0.0472847	.	-0.0492295	.	.	.	.	.	.	.	.	.	.	.	.	.	.	.	.	.	.	.	.	.	.	.	.	.	.	.	.	.	.	.	.	.	.	.	.	.	.	.	.	.	.
-	chr12->S1215	chr20->FL1211	1	LOD	2.11609	.	.	.	.	.	.	.	.	.	.	.	.	.	.	.	.	.	.	.	.	.	.	.	.	.	.	.	.	.	.	.	.	.	.	.	.	.	.	2.11609	.	.	.	.	.
				Effect	0.0452281	.	.	.	.	.	.	.	.	.	.	.	.	.	.	.	.	.	.	.	.	.	.	.	.	.	.	.	.	.	.	.	.	.	.	.	.	.	.	0.0452281	.	.	.	.	.
-	chr12->S1215	chr20->FL1218	2	LOD	2.23725	.	.	.	.	.	.	.	.	.	.	.	.	.	.	.	.	.	.	.	.	.	.	.	.	.	.	.	.	.	2.35707	.	.	.	.	.	.	.	.	.	.	.	.	.	.
				Effect	0.0457615	.	.	.	.	.	.	.	.	.	.	.	.	.	.	.	.	.	.	.	.	.	.	.	.	.	.	.	.	.	0.0471525	.	.	.	.	.	.	.	.	.	.	.	.	.	.
-	chr13->FL0333	chr13->FL1226	1	LOD	2.40342	.	.	.	.	.	.	.	.	.	.	.	.	.	.	.	.	.	.	.	.	.	.	.	.	.	.	.	.	.	.	.	.	.	.	.	.	2.40342	.	.	.	.	.	.	.
				Effect	0.0470759	.	.	.	.	.	.	.	.	.	.	.	.	.	.	.	.	.	.	.	.	.	.	.	.	.	.	.	.	.	.	.	.	.	.	.	.	0.0470759	.	.	.	.	.	.	.
-	chr13->FL0649	chr13->FL1226	1	LOD	3.36738	.	3.36738	.	.	.	.	.	.	.	.	.	.	.	.	.	.	.	.	.	.	.	.	.	.	.	.	.	.	.	.	.	.	.	.	.	.	.	.	.	.	.	.	.	.
				Effect	-0.0539383	.	-0.0539383	.	.	.	.	.	.	.	.	.	.	.	.	.	.	.	.	.	.	.	.	.	.	.	.	.	.	.	.	.	.	.	.	.	.	.	.	.	.	.	.	.	.
-	chr13->S1307	chr18->S1816	1	LOD	3.07083	.	.	.	.	.	.	.	.	.	.	.	.	.	.	.	.	.	.	.	.	.	.	.	.	.	.	.	.	.	.	.	.	.	.	.	.	.	.	.	.	.	.	.	.
				Effect	-0.0557085	.	.	.	.	.	.	.	.	.	.	.	.	.	.	.	.	.	.	.	.	.	.	.	.	.	.	.	.	.	.	.	.	.	.	.	.	.	.	.	.	.	.	.	.
-	chr13->S1307	chr27->S2710	4	LOD	4.61041	.	2.19654	.	4.17287	.	.	.	.	.	.	.	.	.	.	.	.	.	.	.	.	.	.	.	.	.	.	.	.	.	.	.	.	.	.	.	.	.	.	.	.	.	.	.	.
				Effect	-0.0343158	.	-0.0804476	.	-0.0611605	.	.	.	.	.	.	.	.	.	.	.	.	.	.	.	.	.	.	.	.	.	.	.	.	.	.	.	.	.	.	.	.	.	.	.	.	.	.	.	.
-	chr13->S1312	chr23->S2304	1	LOD	2.06973	.	.	.	.	.	.	.	.	.	.	.	.	.	.	.	.	.	.	.	.	.	.	.	.	.	.	.	.	.	.	.	.	.	.	.	.	.	.	.	.	.	.	.	.
				Effect	-0.0430048	.	.	.	.	.	.	.	.	.	.	.	.	.	.	.	.	.	.	.	.	.	.	.	.	.	.	.	.	.	.	.	.	.	.	.	.	.	.	.	.	.	.	.	.
-	chr13->S1312	chr23->FL1203	4	LOD	2.97089	4.02923	.	.	.	.	.	.	.	.	.	.	.	.	.	.	.	.	.	.	.	.	.	.	.	.	.	.	.	.	.	.	.	.	.	.	.	.	.	.	.	.	.	.	.
				Effect	-0.0288755	-0.0692166	.	.	.	.	.	.	.	.	.	.	.	.	.	.	.	.	.	.	.	.	.	.	.	.	.	.	.	.	.	.	.	.	.	.	.	.	.	.	.	.	.	.	.
-	chr13->S1312	chr23->FL0161	4	LOD	2.63142	.	.	.	.	.	.	.	.	.	.	.	.	.	.	.	.	.	2.28682	.	.	.	.	.	.	.	.	.	.	.	.	.	.	.	.	.	.	.	.	.	.	.	.	.	.
				Effect	-0.00145463	.	.	.	.	.	.	.	.	.	.	.	.	.	.	.	.	.	0.0447474	.	.	.	.	.	.	.	.	.	.	.	.	.	.	.	.	.	.	.	.	.	.	.	.	.	.
-	chr13->S1312	chr27->S2711	15	LOD	3.16079	.	2.34544	.	2.95014	.	.	.	.	.	.	.	.	.	.	.	.	.	.	.	.	3.21978	.	.	.	3.15961	.	.	.	.	.	.	.	.	.	.	.	2.77097	.	.	2.37723	.	2.88639	.	.
				Effect	-0.00536987	.	0.0418287	.	-0.0541434	.	.	.	.	.	.	.	.	.	.	.	.	.	.	.	.	-0.0538001	.	.	.	0.0568035	.	.	.	.	.	.	.	.	.	.	.	-0.0500057	.	.	-0.0469993	.	-0.0503753	.	.
-	chr13->FL1131	chr23->FL1203	1	LOD	3.10831	.	.	.	.	.	.	.	.	.	.	.	.	.	.	.	.	.	.	.	.	.	.	.	.	.	.	3.10831	.	.	.	.	.	.	.	.	.	.	.	.	.	.	.	.	.
				Effect	-0.0579419	.	.	.	.	.	.	.	.	.	.	.	.	.	.	.	.	.	.	.	.	.	.	.	.	.	.	-0.0579419	.	.	.	.	.	.	.	.	.	.	.	.	.	.	.	.	.
-	chr13->FL1060	chr23->FL1203	4	LOD	2.62318	.	.	.	.	.	.	.	.	.	2.01621	.	.	.	.	.	.	.	.	.	.	3.28144	.	.	.	.	.	.	.	.	.	.	.	.	.	.	.	.	.	.	.	.	.	.	.
				Effect	-0.00382695	.	.	.	.	.	.	.	.	.	0.0461703	.	.	.	.	.	.	.	.	.	.	-0.0542655	.	.	.	.	.	.	.	.	.	.	.	.	.	.	.	.	.	.	.	.	.	.	.
-	chr13->FL1226	chr18->S1815	1	LOD	2.62998	.	.	.	.	.	.	.	.	.	.	.	.	.	.	.	.	.	.	.	.	.	.	.	.	.	.	.	.	.	.	.	.	.	.	.	.	.	.	.	.	.	2.62998	.	.
				Effect	-0.0923331	.	.	.	.	.	.	.	.	.	.	.	.	.	.	.	.	.	.	.	.	.	.	.	.	.	.	.	.	.	.	.	.	.	.	.	.	.	.	.	.	.	-0.0923331	.	.
-	chr13->FL1226	chr18->S1816	1	LOD	2.5952	.	.	.	.	.	.	.	.	.	.	.	.	.	.	.	.	.	.	.	.	.	.	.	.	.	.	.	.	.	.	.	.	.	.	.	.	.	.	.	.	.	.	.	.
				Effect	0.0465844	.	.	.	.	.	.	.	.	.	.	.	.	.	.	.	.	.	.	.	.	.	.	.	.	.	.	.	.	.	.	.	.	.	.	.	.	.	.	.	.	.	.	.	.
-	chr14->S1424	chr16->S1612	1	LOD	4.23406	.	.	.	.	.	.	.	.	.	.	.	.	.	.	.	.	.	.	.	.	.	.	.	.	.	.	.	.	.	.	.	.	.	.	.	.	.	.	.	.	.	.	.	.
				Effect	0.0578911	.	.	.	.	.	.	.	.	.	.	.	.	.	.	.	.	.	.	.	.	.	.	.	.	.	.	.	.	.	.	.	.	.	.	.	.	.	.	.	.	.	.	.	.
-	chr14->FL1223	chr27->S2710	1	LOD	2.22911	.	.	.	.	.	.	.	.	.	.	.	.	.	.	.	.	.	.	.	.	.	.	.	.	.	.	.	.	.	.	.	.	.	.	.	.	.	.	.	.	.	.	.	.
				Effect	0.0485162	.	.	.	.	.	.	.	.	.	.	.	.	.	.	.	.	.	.	.	.	.	.	.	.	.	.	.	.	.	.	.	.	.	.	.	.	.	.	.	.	.	.	.	.
-	chr14->FL1223	chr27->S2711	4	LOD	2.70234	.	.	.	.	.	.	.	.	2.16574	.	.	.	.	.	.	.	.	.	2.56802	.	.	.	.	.	.	.	.	.	.	.	.	.	.	.	.	.	.	.	.	.	.	.	.	.
				Effect	0.0283985	.	.	.	.	.	.	.	.	-0.0458222	.	.	.	.	.	.	.	.	.	0.0480491	.	.	.	.	.	.	.	.	.	.	.	.	.	.	.	.	.	.	.	.	.	.	.	.	.
-	chr16->S1610	chr23->S2304	2	LOD	2.30448	.	.	.	.	2.18682	.	.	.	.	.	.	.	.	.	.	.	.	.	.	.	.	.	.	.	.	.	.	.	.	2.42214	.	.	.	.	.	.	.	.	.	.	.	.	.	.
				Effect	0.0482769	.	.	.	.	0.0476869	.	.	.	.	.	.	.	.	.	.	.	.	.	.	.	.	.	.	.	.	.	.	.	.	0.0488669	.	.	.	.	.	.	.	.	.	.	.	.	.	.
-	chr16->S1612	chr17->FL1139	1	LOD	2.42986	.	.	.	.	.	.	.	.	.	.	.	.	.	.	.	.	.	.	.	.	.	.	.	.	.	.	.	.	.	.	.	.	.	.	.	.	.	.	.	.	.	.	.	.
				Effect	-0.0466689	.	.	.	.	.	.	.	.	.	.	.	.	.	.	.	.	.	.	.	.	.	.	.	.	.	.	.	.	.	.	.	.	.	.	.	.	.	.	.	.	.	.	.	.
-	chr16->S1612	chr20->S2002	2	LOD	2.26744	.	.	.	.	.	.	.	.	.	.	.	.	.	.	.	.	.	2.05023	.	.	.	.	.	.	.	.	.	.	.	.	.	.	.	.	.	.	.	.	.	.	.	.	.	.
				Effect	-0.00279606	.	.	.	.	.	.	.	.	.	.	.	.	.	.	.	.	.	0.044011	.	.	.	.	.	.	.	.	.	.	.	.	.	.	.	.	.	.	.	.	.	.	.	.	.	.
-	chr16->S1612	chr27->FL0112	2	LOD	3.15115	.	.	.	.	.	.	.	.	.	.	.	.	.	.	.	.	.	.	.	.	.	.	.	.	.	.	.	.	.	.	.	.	.	.	.	.	.	.	.	.	.	.	4.19395	.
				Effect	-0.00940532	.	.	.	.	.	.	.	.	.	.	.	.	.	.	.	.	.	.	.	.	.	.	.	.	.	.	.	.	.	.	.	.	.	.	.	.	.	.	.	.	.	.	-0.0637531	.
-	chr16->FL1019	chr17->FL1139	2	LOD	3.64179	.	.	.	.	.	.	.	.	.	.	.	.	.	.	.	.	.	.	.	.	.	.	.	.	.	.	.	.	.	.	.	.	.	.	.	.	.	.	.	.	.	.	.	.
				Effect	0.0335559	.	.	.	.	.	.	.	.	.	.	.	.	.	.	.	.	.	.	.	.	.	.	.	.	.	.	.	.	.	.	.	.	.	.	.	.	.	.	.	.	.	.	.	.
-	chr16->FL1019	chr20->S2002	7	LOD	3.01502	.	.	.	.	.	.	.	.	.	.	.	.	.	.	.	.	.	.	.	3.24545	.	.	.	.	.	.	.	.	.	.	.	.	.	.	.	.	.	2.63537	.	.	.	.	.	2.42393
				Effect	-0.0223204	.	.	.	.	.	.	.	.	.	.	.	.	.	.	.	.	.	.	.	0.0578693	.	.	.	.	.	.	.	.	.	.	.	.	.	.	.	.	.	-0.0504894	.	.	.	.	.	0.0498906
-	chr16->FL1019	chr27->FL0112	6	LOD	2.57564	.	.	.	.	.	.	.	.	.	.	.	.	.	.	2.18981	.	.	.	.	.	.	.	.	.	.	.	.	.	.	.	.	.	.	2.17677	.	.	.	.	.	.	.	.	.	.
				Effect	3.73151e-05	.	.	.	.	.	.	.	.	.	.	.	.	.	.	0.0446859	.	.	.	.	.	.	.	.	.	.	.	.	.	.	.	.	.	.	0.0476659	.	.	.	.	.	.	.	.	.	.
-	chr17->FL1139	chr20->FL1211	1	LOD	3.31333	.	.	.	.	.	.	.	.	.	.	.	.	.	.	.	.	.	.	.	.	.	.	.	.	.	.	.	.	.	.	.	.	.	.	.	.	.	.	.	.	.	.	.	.
				Effect	0.0516959	.	.	.	.	.	.	.	.	.	.	.	.	.	.	.	.	.	.	.	.	.	.	.	.	.	.	.	.	.	.	.	.	.	.	.	.	.	.	.	.	.	.	.	.
-	chr17->FL1139	chr23->FL1052	1	LOD	3.75171	.	.	.	.	.	.	.	.	.	.	.	.	.	.	.	.	.	.	.	.	.	.	.	.	.	.	.	.	.	.	.	.	.	.	.	.	.	.	.	.	.	.	.	.
				Effect	0.0552881	.	.	.	.	.	.	.	.	.	.	.	.	.	.	.	.	.	.	.	.	.	.	.	.	.	.	.	.	.	.	.	.	.	.	.	.	.	.	.	.	.	.	.	.
-	chr18->S1810	chr24->S2404	6	LOD	2.57441	.	.	.	.	.	.	.	.	.	.	.	.	2.58212	.	.	.	.	.	2.23157	.	.	.	.	.	.	.	.	.	.	.	.	.	.	.	.	.	.	.	.	.	.	.	2.07318	.
				Effect	0.0186397	.	.	.	.	.	.	.	.	.	.	.	.	-0.0487402	.	.	.	.	.	-0.0443449	.	.	.	.	.	.	.	.	.	.	.	.	.	.	.	.	.	.	.	.	.	.	.	0.0447155	.
-	chr18->S1810	chr24->S2405	1	LOD	2.50016	.	.	.	.	.	.	.	.	.	.	.	.	.	.	.	.	.	.	.	.	.	.	.	.	.	.	.	.	.	.	.	.	.	.	.	.	.	.	.	.	.	.	.	.
				Effect	0.050539	.	.	.	.	.	.	.	.	.	.	.	.	.	.	.	.	.	.	.	.	.	.	.	.	.	.	.	.	.	.	.	.	.	.	.	.	.	.	.	.	.	.	.	.
-	chr18->S1815	chr24->S2404	8	LOD	3.0217	.	.	.	.	.	.	.	.	.	.	.	.	.	.	.	.	.	.	.	3.63495	.	.	.	.	.	.	2.21885	.	.	.	.	.	.	.	3.65934	.	.	.	.	.	.	.	.	.
				Effect	-0.0156586	.	.	.	.	.	.	.	.	.	.	.	.	.	.	.	.	.	.	.	-0.0631563	.	.	.	.	.	.	0.0484569	.	.	.	.	.	.	.	0.0578557	.	.	.	.	.	.	.	.	.
-	chr18->S1815	chr25->FL1225	2	LOD	3.28434	.	.	.	4.45759	.	.	.	.	.	.	.	.	.	.	.	.	.	.	.	.	.	.	.	.	.	.	.	.	.	.	.	.	.	.	.	.	.	.	.	.	.	.	.	.
				Effect	0.0517027	.	.	.	0.0586173	.	.	.	.	.	.	.	.	.	.	.	.	.	.	.	.	.	.	.	.	.	.	.	.	.	.	.	.	.	.	.	.	.	.	.	.	.	.	.	.
-	chr18->S1816	chr24->S2405	1	LOD	3.47564	.	.	.	.	.	.	.	.	.	.	.	.	.	.	.	.	.	.	.	.	.	.	.	.	.	.	.	.	.	.	.	.	.	.	.	.	.	.	.	.	.	.	.	.
				Effect	0.0568187	.	.	.	.	.	.	.	.	.	.	.	.	.	.	.	.	.	.	.	.	.	.	.	.	.	.	.	.	.	.	.	.	.	.	.	.	.	.	.	.	.	.	.	.
-	chr18->S1816	chr26->S2621	20	LOD	2.66054	.	.	.	2.78968	.	.	.	3.58283	.	.	2.04615	.	.	2.46498	2.11522	.	.	2.3448	.	.	2.14401	.	.	3.03899	.	.	.	2.96485	.	.	.	.	.	.	.	.	.	.	.	.	.	.	.	.
				Effect	0.00250009	.	.	.	0.0515388	.	.	.	-0.06043	.	.	-0.0477003	.	.	0.0503343	0.0470596	.	.	0.0461203	.	.	-0.0438495	.	.	0.0544099	.	.	.	-0.103329	.	.	.	.	.	.	.	.	.	.	.	.	.	.	.	.
-	chr20->S2002	chr20->FL1218	4	LOD	2.17515	.	.	.	.	.	.	.	.	.	.	.	.	.	.	2.12652	.	.	.	.	.	.	.	.	.	.	.	.	.	2.1738	.	.	.	.	.	.	.	.	.	.	.	.	.	.	.
				Effect	-0.0217591	.	.	.	.	.	.	.	.	.	.	.	.	.	.	-0.0431135	.	.	.	.	.	.	.	.	.	.	.	.	.	-0.048257	.	.	.	.	.	.	.	.	.	.	.	.	.	.	.
-	chr22->S2210	chr27->S2713	1	LOD	2.59518	.	.	.	.	.	.	.	.	.	.	.	.	.	.	.	.	.	.	.	.	.	.	.	.	.	.	.	.	.	.	.	.	.	.	.	.	.	.	.	.	.	.	.	.
				Effect	-0.0932216	.	.	.	.	.	.	.	.	.	.	.	.	.	.	.	.	.	.	.	.	.	.	.	.	.	.	.	.	.	.	.	.	.	.	.	.	.	.	.	.	.	.	.	.
-	chr24->S2404	chr24->S2405	6	LOD	3.08591	.	3.1366	.	.	.	.	.	.	.	.	.	.	.	.	.	.	.	.	.	.	.	.	.	.	.	.	.	.	.	.	2.75017	.	.	.	.	.	.	.	.	.	.	3.75496	.	.
				Effect	-0.0592343	.	-0.0496232	.	.	.	.	.	.	.	.	.	.	.	.	.	.	.	.	.	.	.	.	.	.	.	.	.	.	.	.	-0.0537173	.	.	.	.	.	.	.	.	.	.	-0.0580478	.	.
-	chr24->S2404	chr27->FL1267	2	LOD	2.1472	.	.	.	.	.	.	.	.	.	.	.	.	.	.	.	.	.	.	.	.	.	.	2.04716	.	.	.	.	.	.	.	.	.	.	.	.	.	.	.	.	.	.	.	.	.
				Effect	-0.0431009	.	.	.	.	.	.	.	.	.	.	.	.	.	.	.	.	.	.	.	.	.	.	-0.0442876	.	.	.	.	.	.	.	.	.	.	.	.	.	.	.	.	.	.	.	.	.
-	chr24->S2404	chr27->FL1219	4	LOD	2.29284	.	2.09696	.	.	.	.	.	.	.	.	.	.	.	.	.	.	.	.	.	.	.	.	.	.	.	.	.	.	.	.	.	.	.	.	.	.	.	.	.	.	.	.	.	.
				Effect	-0.044648	.	-0.04024	.	.	.	.	.	.	.	.	.	.	.	.	.	.	.	.	.	.	.	.	.	.	.	.	.	.	.	.	.	.	.	.	.	.	.	.	.	.	.	.	.	.
-	chr24->S2405	chr27->FL1267	1	LOD	2.00659	.	.	.	.	.	.	.	.	.	.	.	.	.	.	.	.	.	.	.	.	.	.	.	.	.	.	.	.	.	.	.	.	.	.	.	.	.	.	.	.	.	.	.	.
				Effect	-0.0427301	.	.	.	.	.	.	.	.	.	.	.	.	.	.	.	.	.	.	.	.	.	.	.	.	.	.	.	.	.	.	.	.	.	.	.	.	.	.	.	.	.	.	.	.
-	chr24->S2405	chr27->FL1219	1	LOD	2.31252	.	.	.	.	.	.	.	.	.	.	.	.	.	.	.	.	.	.	.	.	.	.	.	.	.	.	.	.	.	.	.	.	.	.	.	.	.	.	.	.	.	.	.	.
				Effect	-0.0509571	.	.	.	.	.	.	.	.	.	.	.	.	.	.	.	.	.	.	.	.	.	.	.	.	.	.	.	.	.	.	.	.	.	.	.	.	.	.	.	.	.	.	.	.
-	chr26->S2621	chr27->S2711	9	LOD	2.6998	.	.	.	.	.	.	.	2.3457	.	.	.	.	.	.	.	2.36977	.	.	.	.	.	.	.	.	.	.	.	.	3.33148	.	.	.	.	.	.	.	2.66234	.	.	.	.	3.18003	.	.
				Effect	-0.0507893	.	.	.	.	.	.	.	-0.0482488	.	.	.	.	.	.	.	-0.0484884	.	.	.	.	.	.	.	.	.	.	.	.	-0.0598783	.	.	.	.	.	.	.	-0.049271	.	.	.	.	-0.0535109	.	.
[truncated: 56 more columns]
